# Supplementary material for: Epigenetic Signatures Discriminate Patients With Primary Sclerosing Cholangitis and Ulcerative Colitis From Patients With Ulcerative Colitis
Source: Front Immunol. 2022 Mar 16;13:840935. doi: 10.3389/fimmu.2022.840935 (PMC8965896; doi:10.3389/fimmu.2022.840935)
Supplement: Supplementary file 2 [file Table_1.xlsx]

## Sheet: cg01201512
Timepoint	SNP	SNP Chr	SNP Pos	A1	A2	MAF	CpG	CpG Chr	CpG Pos	beta	t-stat	Effect Size	p-value	Trans
Adolescence	rs75632426	12	732859	T	C	0.119	cg01201512	12	740338	0.57843	8.89887	0.38959	3.45e-18	N
Adolescence	rs7303000	12	750401	A	G	0.493	cg01201512	12	740338	-0.34425	-7.94395	0.0286	6.32e-15	N
Adolescence	rs55839256	12	740841	T	A	0.171	cg01201512	12	740338	-0.69507	-12.3187	0.05859	3.69e-32	N
Adolescence	rs56285241	12	736859	A	G	0.119	cg01201512	12	740338	0.57843	8.89887	0.38959	3.45e-18	N
Adolescence	rs2535414	12	679366	G	C	0.357	cg01201512	12	740338	-0.31396	-6.82565	0.02756	1.68e-11	N
Adolescence	rs7307242	12	750695	A	T	0.325	cg01201512	12	740338	0.81161	20.5941	0.42665	1.59e-76	N
Adolescence	rs2607935	12	696818	G	A	0.428	cg01201512	12	740338	-0.43382	-9.90258	0.04867	6.2e-22	N
Adolescence	rs2061317	12	743927	G	A	0.171	cg01201512	12	740338	-0.69507	-12.3187	0.05859	3.69e-32	N
Adolescence	rs11614126	12	759345	A	G	0.186	cg01201512	12	740338	-0.66312	-12.2588	0.05855	6.92e-32	N
Adolescence	rs10713836	12	750963	D	R	0.341	cg01201512	12	740338	0.78936	20.2309	0.42581	2.27e-74	N
Adolescence	rs1471132	12	751308	G	T	0.34	cg01201512	12	740338	0.78811	20.1832	0.42358	4.34e-74	N
Adolescence	rs2607934	12	696863	G	A	0.426	cg01201512	12	740338	-0.43191	-9.8631	0.04847	8.83e-22	N
Adolescence	rs61916680	12	771785	A	G	0.258	cg01201512	12	740338	0.47262	9.85638	0.38967	9.37e-22	N
Adolescence	rs1860613	12	671670	T	C	0.433	cg01201512	12	740338	0.42841	9.85579	0.0526	9.42e-22	N
Adolescence	rs55779635	12	750992	T	C	0.171	cg01201512	12	740338	-0.69116	-12.2468	0.0584	7.84e-32	N
Adolescence	rs11612359	12	730225	A	T	0.171	cg01201512	12	740338	-0.6915	-12.2441	0.05821	8.06e-32	N
Adolescence	rs76914074	12	768745	G	A	0.188	cg01201512	12	740338	-0.65879	-12.2423	0.05838	8.22e-32	N
Adolescence	rs2607920	12	711891	A	T	0.17	cg01201512	12	740338	-0.69165	-12.2375	0.0584	8.64e-32	N
Adolescence	rs2535397	12	713712	G	A	0.17	cg01201512	12	740338	-0.69165	-12.2375	0.0584	8.64e-32	N
Adolescence	rs2607918	12	715368	A	G	0.17	cg01201512	12	740338	-0.69165	-12.2375	0.0584	8.64e-32	N
Adolescence	rs2075032	12	717138	G	A	0.17	cg01201512	12	740338	-0.69165	-12.2375	0.0584	8.64e-32	N
Adolescence	rs2535405	12	719681	G	A	0.17	cg01201512	12	740338	-0.69165	-12.2375	0.0584	8.64e-32	N
Adolescence	rs7135801	12	726187	A	C	0.17	cg01201512	12	740338	-0.69165	-12.2375	0.0584	8.64e-32	N
Adolescence	rs11615697	12	726849	A	G	0.17	cg01201512	12	740338	-0.69165	-12.2375	0.0584	8.64e-32	N
Adolescence	rs74396113	12	727168	T	G	0.17	cg01201512	12	740338	-0.69165	-12.2375	0.0584	8.64e-32	N
Adolescence	rs79984117	12	727335	A	G	0.17	cg01201512	12	740338	-0.69165	-12.2375	0.0584	8.64e-32	N
Adolescence	rs78592292	12	727620	A	G	0.17	cg01201512	12	740338	-0.69165	-12.2375	0.0584	8.64e-32	N
Adolescence	rs149052300	12	729523	D	R	0.17	cg01201512	12	740338	-0.69165	-12.2375	0.0584	8.64e-32	N
Adolescence	rs76000667	12	735046	A	G	0.17	cg01201512	12	740338	-0.69165	-12.2375	0.0584	8.64e-32	N
Adolescence	rs7979407	12	737095	T	C	0.17	cg01201512	12	740338	-0.69165	-12.2375	0.0584	8.64e-32	N
Adolescence	rs117243637	12	721469	T	A	0.076	cg01201512	12	740338	-0.52498	-6.00319	0.00201	2.88e-09	N
Adolescence	rs2607936	12	696078	A	G	0.227	cg01201512	12	740338	-0.50855	-9.57579	0.0543	1.11e-20	N
Adolescence	rs11612275	12	771045	C	A	0.189	cg01201512	12	740338	-0.65107	-12.1356	0.05848	2.5e-31	N
Adolescence	rs74056408	12	727527	A	G	0.352	cg01201512	12	740338	-0.78187	-19.4677	0.20121	6.87e-70	N
Adolescence	rs2535389	12	706125	C	G	0.233	cg01201512	12	740338	-0.49548	-9.39236	0.05504	5.44e-20	N
Adolescence	rs10774375	12	723902	A	G	0.37	cg01201512	12	740338	0.3151	6.73341	0.03024	3.08e-11	N
Adolescence	rs10849345	12	723981	G	A	0.37	cg01201512	12	740338	0.3151	6.73341	0.03024	3.08e-11	N
Adolescence	rs1531227	12	688340	C	A	0.402	cg01201512	12	740338	0.24634	5.3848	0.0184	9.43e-08	N
Adolescence	rs79052876	12	741062	A	G	0.045	cg01201512	12	740338	-0.71754	-6.63336	0.05667	5.89e-11	N
Adolescence	rs55800929	12	752360	A	G	0.167	cg01201512	12	740338	-0.67828	-11.9108	0.05811	2.54e-30	N
Adolescence	rs4980955	12	742324	G	C	0.378	cg01201512	12	740338	0.65685	16.0924	0.40971	5.92e-51	N
Adolescence	rs61916677	12	759441	A	G	0.175	cg01201512	12	740338	0.64316	11.8916	0.39895	3.09e-30	N
Adolescence	rs11063848	12	717501	G	A	0.26	cg01201512	12	740338	-0.55482	-11.877	0.06233	3.59e-30	N
Adolescence	rs7300590	12	750935	A	C	0.342	cg01201512	12	740338	0.79136	20.2777	0.42632	1.2e-74	N
Adolescence	rs10849312	12	707906	T	C	0.231	cg01201512	12	740338	-0.48935	-9.22413	0.05465	2.29e-19	N
Adolescence	rs139157130	12	768243	D	R	0.195	cg01201512	12	740338	-0.62233	-11.7329	0.05691	1.56e-29	N
Adolescence	rs11611524	12	771552	G	C	0.188	cg01201512	12	740338	-0.63273	-11.7296	0.05708	1.61e-29	N
Adolescence	rs201083426	12	768219	I	R	0.099	cg01201512	12	740338	0.55547	7.50357	0.4043	1.59e-13	N
Adolescence	rs34924938	12	781125	I	R	0.171	cg01201512	12	740338	-0.53555	-9.50688	0.05163	2.03e-20	N
Adolescence	rs58425938	12	781654	G	A	0.171	cg01201512	12	740338	-0.53555	-9.50688	0.05163	2.03e-20	N
Adolescence	rs2535427	12	686170	T	C	0.232	cg01201512	12	740338	-0.50019	-9.49134	0.05576	2.32e-20	N
Adolescence	rs1870200	12	782982	G	A	0.172	cg01201512	12	740338	-0.53287	-9.46727	0.05163	2.86e-20	N
Adolescence	rs2279018	12	673283	A	C	0.321	cg01201512	12	740338	0.61406	14.1553	0.39424	6.27e-41	N
Adolescence	rs61916682	12	779358	T	C	0.206	cg01201512	12	740338	0.67432	13.7238	0.4016	8.45e-39	N
Adolescence	rs181601255	12	710530	A	G	0.16	cg01201512	12	740338	0.627	10.9103	0.39349	5.31e-26	N
Adolescence	rs61916675	12	751514	G	A	0.33	cg01201512	12	740338	-0.5108	-11.4131	0.06744	3.87e-28	N
Adolescence	rs11615483	12	782366	G	A	0.172	cg01201512	12	740338	-0.53272	-9.45791	0.05155	3.1e-20	N
Adolescence	rs112824854	12	778799	A	G	0.162	cg01201512	12	740338	-0.59795	-10.47	0.05372	3.46e-24	N
Adolescence	rs2535386	12	703925	T	A	0.295	cg01201512	12	740338	-0.46167	-9.44981	0.05628	3.32e-20	N
Adolescence	rs35926015	12	731403	A	G	0.186	cg01201512	12	740338	-0.5094	-9.43623	0.05509	3.73e-20	N
Adolescence	rs11063910	12	732520	C	A	0.186	cg01201512	12	740338	-0.5094	-9.43623	0.05509	3.73e-20	N
Adolescence	rs10849359	12	737230	A	G	0.186	cg01201512	12	740338	-0.5094	-9.43623	0.05509	3.73e-20	N
Adolescence	rs112852068	12	778691	T	C	0.162	cg01201512	12	740338	-0.59795	-10.47	0.05372	3.46e-24	N
Adolescence	rs113593768	12	730959	A	G	0.17	cg01201512	12	740338	-0.69165	-12.2375	0.0584	8.64e-32	N
Adolescence	rs74742609	12	728360	G	A	0.119	cg01201512	12	740338	0.57843	8.89887	0.38959	3.45e-18	N
Adolescence	rs56203073	12	736116	C	T	0.17	cg01201512	12	740338	-0.69165	-12.2375	0.0584	8.64e-32	N
Adolescence	rs78225954	12	779142	G	A	0.162	cg01201512	12	740338	-0.59795	-10.47	0.05372	3.46e-24	N
Adolescence	rs111932820	12	751964	T	C	0.342	cg01201512	12	740338	0.78281	19.9389	0.42594	1.19e-72	N
Adolescence	rs60184217	12	720535	D	R	0.045	cg01201512	12	740338	-0.70909	-6.55122	0.05667	9.97e-11	N
Adolescence	rs58766696	12	720932	G	C	0.045	cg01201512	12	740338	-0.70909	-6.55122	0.05667	9.97e-11	N
Adolescence	rs77179724	12	724461	A	G	0.045	cg01201512	12	740338	-0.70909	-6.55122	0.05667	9.97e-11	N
Adolescence	rs76914415	12	729505	A	G	0.045	cg01201512	12	740338	-0.70909	-6.55122	0.05667	9.97e-11	N
Adolescence	rs145983369	12	726246	G	C	0.076	cg01201512	12	740338	-0.52498	-6.00319	0.00201	2.88e-09	N
Adolescence	rs11063864	12	720859	G	C	0.109	cg01201512	12	740338	0.56612	8.41367	0.38856	1.71e-16	N
Adolescence	rs74407257	12	743169	C	T	0.076	cg01201512	12	740338	-0.52498	-6.00319	0.00201	2.88e-09	N
Adolescence	rs61919360	12	679550	T	C	0.097	cg01201512	12	740338	0.50697	7.10163	0.38667	2.64e-12	N
Adolescence	rs2535385	12	703841	C	G	0.232	cg01201512	12	740338	-0.48337	-9.13822	0.05358	4.72e-19	N
Adolescence	rs12370658	12	703294	G	A	0.065	cg01201512	12	740338	0.64763	7.56781	0.38476	1e-13	N
Adolescence	rs11064103	12	766741	T	C	0.277	cg01201512	12	740338	0.72153	16.3451	0.40277	2.59e-52	N
Adolescence	rs66492167	12	695301	I	R	0.23	cg01201512	12	740338	-0.4936	-9.27332	0.05435	1.51e-19	N
Adolescence	rs2607930	12	697182	G	A	0.23	cg01201512	12	740338	-0.4936	-9.27332	0.05435	1.51e-19	N
Adolescence	rs2607924	12	700675	G	C	0.23	cg01201512	12	740338	-0.4936	-9.27332	0.05435	1.51e-19	N
Adolescence	rs10849417	12	761560	A	T	0.276	cg01201512	12	740338	0.71956	16.2972	0.40185	4.7e-52	N
Adolescence	rs35557779	12	759757	G	C	0.276	cg01201512	12	740338	0.7189	16.2812	0.40173	5.73e-52	N
Adolescence	rs2535431	12	691948	T	A	0.412	cg01201512	12	740338	0.26005	5.77342	0.01698	1.1e-08	N
Adolescence	rs12368326	12	763370	T	A	0.277	cg01201512	12	740338	0.71599	16.1801	0.40215	2.01e-51	N
Adolescence	rs11837457	12	686983	G	A	0.095	cg01201512	12	740338	0.53929	7.52451	0.38681	1.37e-13	N
Adolescence	rs35981192	12	727861	C	G	0.185	cg01201512	12	740338	-0.50088	-9.25712	0.055	1.73e-19	N
Adolescence	rs12309939	12	730460	A	T	0.185	cg01201512	12	740338	-0.50088	-9.25712	0.055	1.73e-19	N
Adolescence	rs12227328	12	719236	C	T	0.184	cg01201512	12	740338	-0.49608	-9.07032	0.05492	8.33e-19	N
Adolescence	rs1052967	12	754276	G	A	0.198	cg01201512	12	740338	-0.60706	-11.4317	0.05805	3.22e-28	N
Adolescence	rs10849313	12	708321	A	G	0.232	cg01201512	12	740338	-0.4858	-9.18873	0.05406	3.08e-19	N
Adolescence	rs10774355	12	708373	C	G	0.232	cg01201512	12	740338	-0.4858	-9.18873	0.05406	3.08e-19	N
Adolescence	rs10774356	12	708444	C	G	0.232	cg01201512	12	740338	-0.4858	-9.18873	0.05406	3.08e-19	N
Adolescence	rs11063868	12	721388	A	G	0.109	cg01201512	12	740338	0.56612	8.41367	0.38856	1.71e-16	N
Adolescence	rs2535426	12	686076	G	T	0.176	cg01201512	12	740338	-0.58779	-10.1423	0.05669	7.11e-23	N
Adolescence	rs144982417	12	713098	G	A	0.044	cg01201512	12	740338	-0.70642	-6.48566	0.05665	1.51e-10	N
Adolescence	rs76518828	12	718086	C	T	0.044	cg01201512	12	740338	-0.70642	-6.48566	0.05665	1.51e-10	N
Adolescence	rs75785593	12	719385	A	G	0.044	cg01201512	12	740338	-0.70642	-6.48566	0.05665	1.51e-10	N
Adolescence	rs199681450	12	720475	D	R	0.044	cg01201512	12	740338	-0.70642	-6.48566	0.05665	1.51e-10	N
Adolescence	rs117946348	12	730469	C	A	0.044	cg01201512	12	740338	-0.70642	-6.48566	0.05665	1.51e-10	N
Adolescence	rs11613701	12	753331	A	G	0.188	cg01201512	12	740338	-0.66851	-12.4634	0.05874	8.04e-33	N
Adolescence	rs11310736	12	730638	D	R	0.233	cg01201512	12	740338	0.72393	15.7288	0.40276	5.1e-49	N
Adolescence	rs113397033	12	689584	C	T	0.095	cg01201512	12	740338	0.53521	7.47888	0.38685	1.9e-13	N
Adolescence	rs113969650	12	690402	G	A	0.095	cg01201512	12	740338	0.53575	7.47186	0.38681	2e-13	N
Adolescence	rs7308247	12	708626	G	A	0.231	cg01201512	12	740338	-0.48408	-9.115	0.05465	5.73e-19	N
Adolescence	rs200093042	12	739063	D	R	0.092	cg01201512	12	740338	-0.59232	-7.46686	0.05002	2.07e-13	N
Adolescence	rs36013318	12	720548	T	G	0.184	cg01201512	12	740338	-0.49608	-9.07032	0.05492	8.33e-19	N
Adolescence	rs56007076	12	723108	A	T	0.184	cg01201512	12	740338	-0.49608	-9.07032	0.05492	8.33e-19	N
Adolescence	rs35239954	12	723112	A	T	0.184	cg01201512	12	740338	-0.49608	-9.07032	0.05492	8.33e-19	N
Adolescence	rs12231386	12	726308	C	G	0.184	cg01201512	12	740338	-0.49608	-9.07032	0.05492	8.33e-19	N
Adolescence	rs6489662	12	726015	G	C	0.23	cg01201512	12	740338	0.71618	15.3165	0.40103	7.48e-47	N
Adolescence	rs9669247	12	752998	T	G	0.441	cg01201512	12	740338	0.60708	15.3142	0.39582	7.68e-47	N
Adolescence	rs7306791	12	723290	A	G	0.232	cg01201512	12	740338	0.71569	15.3071	0.40135	8.36e-47	N
Adolescence	rs11064120	12	768966	T	C	0.198	cg01201512	12	740338	-0.59762	-11.2219	0.05692	2.57e-27	N
Adolescence	rs11064121	12	769122	T	C	0.198	cg01201512	12	740338	-0.59762	-11.2219	0.05692	2.57e-27	N
Adolescence	rs11064122	12	769230	A	C	0.198	cg01201512	12	740338	-0.59762	-11.2219	0.05692	2.57e-27	N
Adolescence	rs11610339	12	769277	T	C	0.198	cg01201512	12	740338	-0.59762	-11.2219	0.05692	2.57e-27	N
Adolescence	rs11608764	12	769312	A	G	0.198	cg01201512	12	740338	-0.59762	-11.2219	0.05692	2.57e-27	N
Adolescence	rs146052060	12	765528	D	R	0.196	cg01201512	12	740338	-0.59951	-11.2041	0.05745	3.05e-27	N
Adolescence	rs2535395	12	713569	C	T	0.231	cg01201512	12	740338	0.71363	15.1868	0.40035	3.54e-46	N
Adolescence	rs2535400	12	718202	A	G	0.231	cg01201512	12	740338	0.71363	15.1868	0.40035	3.54e-46	N
Adolescence	rs117461373	12	713156	A	G	0.076	cg01201512	12	740338	-0.52498	-6.00319	0.00201	2.88e-09	N
Adolescence	rs12370021	12	681639	T	G	0.094	cg01201512	12	740338	0.53228	7.40532	0.38678	3.2e-13	N
Adolescence	rs139179759	12	770241	D	R	0.197	cg01201512	12	740338	-0.59406	-11.1398	0.05691	5.73e-27	N
Adolescence	rs12579728	12	770536	T	C	0.197	cg01201512	12	740338	-0.59406	-11.1398	0.05691	5.73e-27	N
Adolescence	rs12579736	12	770541	T	C	0.197	cg01201512	12	740338	-0.59406	-11.1398	0.05691	5.73e-27	N
Adolescence	rs34257023	12	671800	T	G	0.334	cg01201512	12	740338	0.62826	14.8519	0.39488	1.89e-44	N
Adolescence	rs7958916	12	784043	C	T	0.172	cg01201512	12	740338	-0.53287	-9.46727	0.05163	2.86e-20	N
Adolescence	rs12832701	12	751499	T	C	0.329	cg01201512	12	740338	0.77104	19.3593	0.41701	2.94e-69	N
Adolescence	rs2159599	12	710441	G	A	0.222	cg01201512	12	740338	-0.57299	-11.248	0.05956	1.98e-27	N
Adolescence	rs56241723	12	722834	A	G	0.119	cg01201512	12	740338	0.57843	8.89887	0.38959	3.45e-18	N
Adolescence	rs141116030	12	756092	D	R	0.185	cg01201512	12	740338	-0.65211	-12.0676	0.05872	5.05e-31	N
Adolescence	rs12369801	12	707956	C	T	0.489	cg01201512	12	740338	-0.46567	-10.9875	0.09285	2.52e-26	N
Adolescence	rs78825267	12	734480	A	G	0.076	cg01201512	12	740338	-0.52498	-6.00319	0.00201	2.88e-09	N
Adolescence	rs7136756	12	756901	A	G	0.32	cg01201512	12	740338	-0.50711	-10.9721	0.06869	2.93e-26	N
Adolescence	rs59288136	12	690677	T	C	0.178	cg01201512	12	740338	0.6081	10.9437	0.39295	3.85e-26	N
Adolescence	rs4980953	12	733703	T	A	0.447	cg01201512	12	740338	0.57656	14.2714	0.38209	1.65e-41	N
Adolescence	rs11609783	12	735768	A	G	0.131	cg01201512	12	740338	-0.69917	-10.9297	0.05523	4.41e-26	N
Adolescence	rs11064128	12	770929	T	G	0.198	cg01201512	12	740338	-0.58161	-10.9238	0.05637	4.67e-26	N
Adolescence	rs11342650	12	734601	D	R	0.446	cg01201512	12	740338	0.57351	14.1936	0.38202	4.03e-41	N
Adolescence	rs11064129	12	771103	G	A	0.196	cg01201512	12	740338	-0.58412	-10.9215	0.05585	4.77e-26	N
Adolescence	rs7310239	12	723104	T	A	0.461	cg01201512	12	740338	0.60019	14.1552	0.40514	6.27e-41	N
Adolescence	rs2535394	12	712517	C	T	0.334	cg01201512	12	740338	-0.2655	-5.6403	0.0205	2.32e-08	N
Adolescence	rs740893	12	676209	G	C	0.215	cg01201512	12	740338	0.55548	10.8789	0.38391	7.18e-26	N
Adolescence	rs9861	12	672372	A	G	0.354	cg01201512	12	740338	-0.45329	-10.087	0.05777	1.18e-22	N
Adolescence	rs3809263	12	773456	T	C	0.369	cg01201512	12	740338	0.53382	12.5576	0.38675	2.96e-33	N
Adolescence	rs7295886	12	708696	A	G	0.493	cg01201512	12	740338	-0.46572	-10.9507	0.11047	3.6e-26	N
Adolescence	rs2535399	12	717477	C	A	0.451	cg01201512	12	740338	0.56511	13.8506	0.37198	2.02e-39	N
Adolescence	rs12303868	12	768367	G	A	0.198	cg01201512	12	740338	-0.59762	-11.2219	0.05692	2.57e-27	N
Adolescence	rs2607928	12	697485	T	C	0.489	cg01201512	12	740338	-0.46583	-10.7869	0.07271	1.73e-25	N
Adolescence	rs2607927	12	697633	G	C	0.489	cg01201512	12	740338	-0.46583	-10.7869	0.07271	1.73e-25	N
Adolescence	rs12301300	12	768377	T	C	0.198	cg01201512	12	740338	-0.59762	-11.2219	0.05692	2.57e-27	N
Adolescence	rs10849334	12	719312	G	A	0.282	cg01201512	12	740338	0.51402	10.7799	0.38236	1.86e-25	N
Adolescence	rs12307171	12	768874	C	T	0.198	cg01201512	12	740338	-0.59762	-11.2219	0.05692	2.57e-27	N
Adolescence	rs80001503	12	679978	T	C	0.095	cg01201512	12	740338	0.48836	6.72817	0.38679	3.19e-11	N
Adolescence	rs2535423	12	685491	C	G	0.14	cg01201512	12	740338	-0.67031	-10.7684	0.05477	2.07e-25	N
Adolescence	rs11063806	12	708597	G	A	0.495	cg01201512	12	740338	-0.45936	-10.7676	0.15647	2.08e-25	N
Adolescence	rs887512	12	678210	A	G	0.172	cg01201512	12	740338	-0.43072	-7.22695	0.05102	1.12e-12	N
Adolescence	rs758792	12	676900	A	G	0.18	cg01201512	12	740338	-0.37221	-6.33168	0.04872	3.96e-10	N
Adolescence	rs61916657	12	672118	A	G	0.315	cg01201512	12	740338	0.59523	13.7705	0.39222	4.99e-39	N
Adolescence	rs11063823	12	710873	T	C	0.223	cg01201512	12	740338	-0.69236	-13.7281	0.06292	8.04e-39	N
Adolescence	rs11063804	12	708318	C	T	0.497	cg01201512	12	740338	-0.4569	-10.7465	0.15506	2.55e-25	N
Adolescence	rs17754970	12	773262	C	A	0.206	cg01201512	12	740338	0.67432	13.7238	0.4016	8.45e-39	N
Adolescence	rs7299328	12	709098	A	C	0.497	cg01201512	12	740338	-0.45717	-10.7397	0.08983	2.72e-25	N
Adolescence	rs11063803	12	708285	T	A	0.496	cg01201512	12	740338	-0.45564	-10.7264	0.1321	3.09e-25	N
Adolescence	rs11609955	12	771677	C	G	0.196	cg01201512	12	740338	-0.57091	-10.6854	0.05635	4.56e-25	N
Adolescence	rs34336285	12	721769	T	G	0.134	cg01201512	12	740338	-0.44911	-7.18295	0.0499	1.51e-12	N
Adolescence	rs10849333	12	719311	T	G	0.285	cg01201512	12	740338	0.50775	10.6186	0.38207	8.57e-25	N
Adolescence	rs201841809	12	763870	D	R	0.316	cg01201512	12	740338	-0.49331	-10.5665	0.06586	1.4e-24	N
Adolescence	rs60759266	12	763872	A	C	0.316	cg01201512	12	740338	-0.49331	-10.5665	0.06586	1.4e-24	N
Adolescence	rs78871596	12	712704	C	T	0.131	cg01201512	12	740338	-0.45062	-7.15745	0.0498	1.8e-12	N
Adolescence	rs12311862	12	671243	C	T	0.293	cg01201512	12	740338	0.55172	12.0395	0.38499	6.75e-31	N
Adolescence	rs71447502	12	718484	G	T	0.282	cg01201512	12	740338	0.50544	10.5404	0.38213	1.79e-24	N
Adolescence	rs147722289	12	765606	I	R	0.187	cg01201512	12	740338	-0.66156	-12.2321	0.05854	9.14e-32	N
Adolescence	rs2535388	12	705734	C	G	0.232	cg01201512	12	740338	-0.49125	-9.30244	0.05483	1.18e-19	N
Adolescence	rs146721758	12	718958	I	R	0.282	cg01201512	12	740338	0.50459	10.4849	0.3794	3.01e-24	N
Adolescence	rs77384093	12	775336	T	C	0.162	cg01201512	12	740338	-0.59795	-10.47	0.05372	3.46e-24	N
Adolescence	rs11611269	12	776075	T	C	0.162	cg01201512	12	740338	-0.59795	-10.47	0.05372	3.46e-24	N
Adolescence	rs7315709	12	776097	C	A	0.162	cg01201512	12	740338	-0.59795	-10.47	0.05372	3.46e-24	N
Adolescence	rs7959599	12	777998	C	A	0.162	cg01201512	12	740338	-0.59795	-10.47	0.05372	3.46e-24	N
Adolescence	rs112920018	12	778807	G	A	0.162	cg01201512	12	740338	-0.59795	-10.47	0.05372	3.46e-24	N
Adolescence	rs78909452	12	779120	G	T	0.162	cg01201512	12	740338	-0.59795	-10.47	0.05372	3.46e-24	N
Adolescence	rs7970800	12	777760	A	G	0.371	cg01201512	12	740338	0.53763	12.7023	0.38678	6.32e-34	N
Adolescence	rs74840038	12	779168	T	G	0.162	cg01201512	12	740338	-0.59795	-10.47	0.05372	3.46e-24	N
Adolescence	rs7137755	12	779470	T	C	0.162	cg01201512	12	740338	-0.59795	-10.47	0.05372	3.46e-24	N
Adolescence	rs7314661	12	779906	A	G	0.162	cg01201512	12	740338	-0.59795	-10.47	0.05372	3.46e-24	N
Adolescence	rs200124061	12	780793	I	R	0.162	cg01201512	12	740338	-0.59795	-10.47	0.05372	3.46e-24	N
Adolescence	rs2607925	12	699791	C	T	0.499	cg01201512	12	740338	-0.43558	-10.0357	0.05502	1.87e-22	N
Adolescence	rs10651759	12	717896	I	R	0.276	cg01201512	12	740338	0.49397	10.4551	0.38687	3.97e-24	N
Adolescence	rs2535404	12	719663	T	C	0.276	cg01201512	12	740338	0.49397	10.4551	0.38687	3.97e-24	N
Adolescence	rs11064006	12	746208	T	A	0.442	cg01201512	12	740338	-0.24503	-5.56169	0.0128	3.6e-08	N
Adolescence	rs7977431	12	671638	T	C	0.144	cg01201512	12	740338	-0.43883	-7.09815	0.03692	2.7e-12	N
Adolescence	rs11610368	12	771790	A	G	0.193	cg01201512	12	740338	-0.56065	-10.4434	0.05598	4.43e-24	N
Adolescence	rs11616050	12	783350	G	A	0.162	cg01201512	12	740338	-0.59502	-10.4209	0.05369	5.47e-24	N
Adolescence	rs7955256	12	783987	G	A	0.162	cg01201512	12	740338	-0.59502	-10.4209	0.05369	5.47e-24	N
Adolescence	rs7978345	12	784258	T	C	0.162	cg01201512	12	740338	-0.59502	-10.4209	0.05369	5.47e-24	N
Adolescence	rs79179202	12	713948	A	C	0.044	cg01201512	12	740338	-0.70642	-6.48566	0.05665	1.51e-10	N
Adolescence	rs11063861	12	720311	A	C	0.109	cg01201512	12	740338	0.56612	8.41367	0.38856	1.71e-16	N
Adolescence	rs72495430	12	720397	I	R	0.109	cg01201512	12	740338	0.56612	8.41367	0.38856	1.71e-16	N
Adolescence	rs11063862	12	720782	C	A	0.109	cg01201512	12	740338	0.56612	8.41367	0.38856	1.71e-16	N
Adolescence	rs75812775	12	728564	T	C	0.109	cg01201512	12	740338	0.56612	8.41367	0.38856	1.71e-16	N
Adolescence	rs12369036	12	731402	T	C	0.109	cg01201512	12	740338	0.56612	8.41367	0.38856	1.71e-16	N
Adolescence	rs11063942	12	735989	A	C	0.109	cg01201512	12	740338	0.56612	8.41367	0.38856	1.71e-16	N
Adolescence	rs12370938	12	738657	C	T	0.109	cg01201512	12	740338	0.56612	8.41367	0.38856	1.71e-16	N
Adolescence	rs185544348	12	739082	C	T	0.109	cg01201512	12	740338	0.56612	8.41367	0.38856	1.71e-16	N
Adolescence	rs11063979	12	741219	G	C	0.109	cg01201512	12	740338	0.56612	8.41367	0.38856	1.71e-16	N
Adolescence	rs11063989	12	744129	G	A	0.109	cg01201512	12	740338	0.56612	8.41367	0.38856	1.71e-16	N
Adolescence	rs77154245	12	745697	A	G	0.109	cg01201512	12	740338	0.56612	8.41367	0.38856	1.71e-16	N
Adolescence	rs2535435	12	692908	A	G	0.396	cg01201512	12	740338	0.2537	5.54696	0.01774	3.9e-08	N
Adolescence	rs34038797	12	740009	G	C	0.47	cg01201512	12	740338	1.07314	38.17	0.43662	2.87e-185	N
Adolescence	rs7968756	12	709529	T	G	0.247	cg01201512	12	740338	-0.43533	-8.38521	0.04969	2.14e-16	N
Adolescence	rs111479309	12	720735	T	C	0.076	cg01201512	12	740338	-0.52748	-6.05291	0.00188	2.15e-09	N
Adolescence	rs61916664	12	727508	A	G	0.477	cg01201512	12	740338	-0.97557	-31.2009	0.42861	2.81e-142	N
Adolescence	rs55829986	12	729919	T	C	0.109	cg01201512	12	740338	0.56152	8.32566	0.38846	3.41e-16	N
Adolescence	rs4980954	12	740771	A	G	0.332	cg01201512	12	740338	0.8366	21.6708	0.42913	5.63e-83	N
Adolescence	rs4980957	12	751753	C	T	0.484	cg01201512	12	740338	-0.3109	-7.19465	0.02174	1.39e-12	N
Adolescence	rs55763859	12	714910	T	C	0.073	cg01201512	12	740338	0.70699	8.30606	0.39839	3.97e-16	N
Adolescence	rs2607926	12	699444	C	T	0.241	cg01201512	12	740338	-0.43584	-8.30053	0.05106	4.15e-16	N
Adolescence	rs145063760	12	713664	T	C	0.076	cg01201512	12	740338	-0.52748	-6.05291	0.00188	2.15e-09	N
Adolescence	rs34798889	12	670808	C	G	0.303	cg01201512	12	740338	0.57498	12.9418	0.39152	4.79e-35	N
Adolescence	rs56061480	12	722843	A	G	0.119	cg01201512	12	740338	0.57843	8.89887	0.38959	3.45e-18	N
Adolescence	rs2535436	12	698634	A	G	0.24	cg01201512	12	740338	-0.43513	-8.28539	0.05101	4.67e-16	N
Adolescence	rs12312948	12	778475	G	A	0.374	cg01201512	12	740338	0.54177	12.848	0.39047	1.32e-34	N
Adolescence	rs722097	12	714842	A	G	0.473	cg01201512	12	740338	-0.44363	-10.2269	0.0391	3.28e-23	N
Adolescence	rs2607917	12	716051	A	G	0.473	cg01201512	12	740338	-0.44363	-10.2269	0.0391	3.28e-23	N
Adolescence	rs4639990	12	710605	A	G	0.225	cg01201512	12	740338	-0.57934	-11.0916	0.05857	9.18e-27	N
Adolescence	rs56150479	12	670893	A	G	0.329	cg01201512	12	740338	-0.38834	-8.23926	0.03473	6.67e-16	N
Adolescence	rs2535413	12	679365	A	C	0.36	cg01201512	12	740338	-0.31993	-6.99487	0.02815	5.44e-12	N
Adolescence	rs12367803	12	727344	G	A	0.067	cg01201512	12	740338	0.65291	7.77796	0.38725	2.17e-14	N
Adolescence	rs76108532	12	728207	A	T	0.119	cg01201512	12	740338	0.57843	8.89887	0.38959	3.45e-18	N
Adolescence	rs7487827	12	751619	A	T	0.494	cg01201512	12	740338	0.86288	24.8159	0.42724	2.85e-102	N
Adolescence	rs2369391	12	751609	C	A	0.493	cg01201512	12	740338	0.86103	24.7742	0.42714	5.19e-102	N
Adolescence	rs6489710	12	777008	T	G	0.37	cg01201512	12	740338	0.5352	12.643	0.38677	1.19e-33	N
Adolescence	rs4980838	12	710461	G	C	0.176	cg01201512	12	740338	-0.5645	-10.1436	0.05675	7.03e-23	N
Adolescence	rs2607921	12	711496	T	C	0.398	cg01201512	12	740338	-0.89121	-24.468	0.41158	4.12e-100	N
Adolescence	rs2535392	12	711646	T	C	0.398	cg01201512	12	740338	-0.89121	-24.468	0.41158	4.12e-100	N
Adolescence	rs2535393	12	711662	T	C	0.398	cg01201512	12	740338	-0.89121	-24.468	0.41158	4.12e-100	N
Adolescence	rs34289424	12	709516	C	A	0.479	cg01201512	12	740338	0.43419	10.1228	0.05383	8.5e-23	N
Adolescence	rs7969886	12	781993	T	C	0.421	cg01201512	12	740338	0.42424	10.1171	0.09598	8.95e-23	N
Adolescence	rs77885270	12	728588	A	G	0.119	cg01201512	12	740338	0.57843	8.89887	0.38959	3.45e-18	N
Adolescence	rs73034189	12	674099	A	C	0.212	cg01201512	12	740338	0.54337	10.6305	0.38315	7.66e-25	N
Adolescence	rs10849390	12	755252	G	A	0.198	cg01201512	12	740338	-0.60726	-11.4412	0.05808	2.93e-28	N
Adolescence	rs10849328	12	712619	T	A	0.19	cg01201512	12	740338	-0.43541	-8.08078	0.05391	2.25e-15	N
Adolescence	rs4980959	12	772673	A	C	0.369	cg01201512	12	740338	0.53382	12.5576	0.38675	2.96e-33	N
Adolescence	rs111677314	12	710727	T	A	0.172	cg01201512	12	740338	0.62956	11.568	0.39436	8.23e-29	N
Adolescence	rs10849372	12	740938	T	C	0.332	cg01201512	12	740338	-0.5522	-12.5518	0.07008	3.15e-33	N
Adolescence	rs10849373	12	740961	A	G	0.332	cg01201512	12	740338	-0.5522	-12.5518	0.07008	3.15e-33	N
Adolescence	rs2535403	12	718885	T	C	0.445	cg01201512	12	740338	-0.79352	-21.8345	0.41734	5.78e-84	N
Adolescence	rs117957685	12	711827	T	C	0.076	cg01201512	12	740338	-0.52748	-6.05291	0.00188	2.15e-09	N
Adolescence	rs73596266	12	716074	A	G	0.076	cg01201512	12	740338	-0.52748	-6.05291	0.00188	2.15e-09	N
Adolescence	rs73596277	12	719011	T	G	0.076	cg01201512	12	740338	-0.52748	-6.05291	0.00188	2.15e-09	N
Adolescence	rs111468587	12	724620	A	G	0.076	cg01201512	12	740338	-0.52748	-6.05291	0.00188	2.15e-09	N
Adolescence	rs147270299	12	726394	D	R	0.076	cg01201512	12	740338	-0.52748	-6.05291	0.00188	2.15e-09	N
Adolescence	rs114124187	12	730461	T	A	0.076	cg01201512	12	740338	-0.52748	-6.05291	0.00188	2.15e-09	N
Adolescence	rs73596299	12	733408	G	A	0.076	cg01201512	12	740338	-0.52748	-6.05291	0.00188	2.15e-09	N
Adolescence	rs77311665	12	736378	C	T	0.076	cg01201512	12	740338	-0.52748	-6.05291	0.00188	2.15e-09	N
Adolescence	rs73598112	12	739332	T	A	0.076	cg01201512	12	740338	-0.52748	-6.05291	0.00188	2.15e-09	N
Adolescence	rs2607940	12	680289	A	T	0.232	cg01201512	12	740338	-0.49049	-9.28941	0.05571	1.31e-19	N
Adolescence	rs1052454	12	672351	A	C	0.351	cg01201512	12	740338	-0.44986	-9.99529	0.05824	2.7e-22	N
Adolescence	rs34689219	12	750846	I	R	0.332	cg01201512	12	740338	0.82231	21.1717	0.42854	5.67e-80	N
Adolescence	rs10774392	12	747645	G	A	0.328	cg01201512	12	740338	0.82369	21.1529	0.42826	7.35e-80	N
Adolescence	rs10774393	12	747675	G	A	0.328	cg01201512	12	740338	0.82323	21.1484	0.42817	7.82e-80	N
Adolescence	rs74516064	12	727957	A	G	0.119	cg01201512	12	740338	0.57843	8.89887	0.38959	3.45e-18	N
Adolescence	rs11063874	12	723374	T	A	0.119	cg01201512	12	740338	0.57843	8.89887	0.38959	3.45e-18	N
Adolescence	rs2607932	12	696910	C	T	0.437	cg01201512	12	740338	-0.40888	-9.28669	0.03858	1.34e-19	N
Adolescence	rs78674560	12	727583	A	C	0.119	cg01201512	12	740338	0.57843	8.89887	0.38959	3.45e-18	N
Adolescence	rs11063857	12	719335	T	C	0.26	cg01201512	12	740338	-0.55482	-11.877	0.06233	3.59e-30	N
Adolescence	rs2607931	12	696912	G	C	0.437	cg01201512	12	740338	-0.40888	-9.28669	0.03858	1.34e-19	N
Adolescence	rs7307464	12	708027	G	A	0.489	cg01201512	12	740338	-0.46711	-11.0108	0.09294	2.01e-26	N
Adolescence	rs7298783	12	708043	T	C	0.489	cg01201512	12	740338	-0.46711	-11.0108	0.09294	2.01e-26	N
Adolescence	rs12578245	12	744925	T	C	0.171	cg01201512	12	740338	-0.69742	-12.3781	0.05897	1.98e-32	N
Adolescence	rs77353687	12	728369	C	G	0.119	cg01201512	12	740338	0.57843	8.89887	0.38959	3.45e-18	N
Adolescence	rs2607933	12	696886	G	A	0.425	cg01201512	12	740338	-0.43557	-9.93896	0.05149	4.48e-22	N
Adolescence	rs2535387	12	704776	A	G	0.5	cg01201512	12	740338	0.43197	9.92956	0.05384	4.87e-22	N
Adolescence	rs12826888	12	718762	T	C	0.238	cg01201512	12	740338	-0.48634	-9.93768	0.05915	4.53e-22	N
Birth	rs10774375	12	723902	A	G	0.365	cg01201512	12	740338	0.29189	6.15986	0.11729	1.17e-09	N
Birth	rs10849345	12	723981	G	A	0.365	cg01201512	12	740338	0.29189	6.15986	0.11729	1.17e-09	N
Birth	rs12370021	12	681639	T	G	0.095	cg01201512	12	740338	0.51993	7.24465	0.38481	1.06e-12	N
Birth	rs11609955	12	771677	C	G	0.192	cg01201512	12	740338	-0.5365	-9.73837	0.06902	3.27e-21	N
Birth	rs11310736	12	730638	D	R	0.238	cg01201512	12	740338	0.63682	13.4065	0.40535	5.55e-37	N
Birth	rs56150479	12	670893	A	G	0.328	cg01201512	12	740338	-0.3438	-7.19965	0.04705	1.44e-12	N
Birth	rs10849334	12	719312	G	A	0.279	cg01201512	12	740338	0.47972	9.93569	0.39407	5.74e-22	N
Birth	rs7307464	12	708027	G	A	0.483	cg01201512	12	740338	-0.43388	-9.93502	0.19299	5.77e-22	N
Birth	rs7298783	12	708043	T	C	0.483	cg01201512	12	740338	-0.43388	-9.93502	0.19299	5.77e-22	N
Birth	rs11064129	12	771103	G	A	0.192	cg01201512	12	740338	-0.54866	-9.88842	0.06919	8.73e-22	N
Birth	rs56007076	12	723108	A	T	0.183	cg01201512	12	740338	-0.47189	-8.45719	0.06584	1.37e-16	N
Birth	rs12231386	12	726308	C	G	0.183	cg01201512	12	740338	-0.47189	-8.45719	0.06584	1.37e-16	N
Birth	rs7295886	12	708696	A	G	0.488	cg01201512	12	740338	-0.43212	-9.88274	0.22298	9.18e-22	N
Birth	rs2535395	12	713569	C	T	0.236	cg01201512	12	740338	0.63243	13.0687	0.40419	2.16e-35	N
Birth	rs2535400	12	718202	A	G	0.236	cg01201512	12	740338	0.63243	13.0687	0.40419	2.16e-35	N
Birth	rs12369801	12	707956	C	T	0.484	cg01201512	12	740338	-0.43081	-9.87145	0.19222	1.01e-21	N
Birth	rs2607926	12	699444	C	T	0.239	cg01201512	12	740338	-0.44473	-8.44348	0.06354	1.53e-16	N
Birth	rs61916657	12	672118	A	G	0.322	cg01201512	12	740338	0.57439	13.0498	0.40046	2.65e-35	N
Birth	rs6489662	12	726015	G	C	0.236	cg01201512	12	740338	0.62897	13.0351	0.40335	3.1e-35	N
Birth	rs7303000	12	750401	A	G	0.495	cg01201512	12	740338	-0.31902	-7.14967	0.04757	2.03e-12	N
Birth	rs2607940	12	680289	A	T	0.23	cg01201512	12	740338	-0.45132	-8.42535	0.0648	1.76e-16	N
Birth	rs2159599	12	710441	G	A	0.222	cg01201512	12	740338	-0.51876	-9.84061	0.07012	1.33e-21	N
Birth	rs4980953	12	733703	T	A	0.451	cg01201512	12	740338	0.53479	12.852	0.39965	2.2e-34	N
Birth	rs11342650	12	734601	D	R	0.45	cg01201512	12	740338	0.5314	12.7855	0.39965	4.45e-34	N
Birth	rs2607933	12	696886	G	A	0.421	cg01201512	12	740338	-0.37986	-8.40389	0.0742	2.08e-16	N
Birth	rs61916677	12	759441	A	G	0.176	cg01201512	12	740338	0.53996	9.80059	0.39564	1.9e-21	N
Birth	rs11609783	12	735768	A	G	0.128	cg01201512	12	740338	-0.61855	-9.20478	0.06767	3.18e-19	N
Birth	rs2607928	12	697485	T	C	0.484	cg01201512	12	740338	-0.43265	-9.78884	0.18343	2.1e-21	N
Birth	rs2607927	12	697633	G	C	0.484	cg01201512	12	740338	-0.43265	-9.78884	0.18343	2.1e-21	N
Birth	rs9861	12	672372	A	G	0.353	cg01201512	12	740338	-0.38559	-8.38659	0.07662	2.38e-16	N
Birth	rs2535436	12	698634	A	G	0.238	cg01201512	12	740338	-0.44115	-8.36745	0.06302	2.76e-16	N
Birth	rs11616050	12	783350	G	A	0.159	cg01201512	12	740338	-0.56945	-9.76685	0.06568	2.55e-21	N
Birth	rs7955256	12	783987	G	A	0.159	cg01201512	12	740338	-0.56945	-9.76685	0.06568	2.55e-21	N
Birth	rs7978345	12	784258	T	C	0.159	cg01201512	12	740338	-0.56945	-9.76685	0.06568	2.55e-21	N
Birth	rs2535386	12	703925	T	A	0.292	cg01201512	12	740338	-0.48125	-9.76099	0.07139	2.68e-21	N
Birth	rs10849333	12	719311	T	G	0.282	cg01201512	12	740338	0.47259	9.76059	0.39407	2.69e-21	N
Birth	rs111677314	12	710727	T	A	0.174	cg01201512	12	740338	0.53819	9.75167	0.3957	2.91e-21	N
Birth	rs11063823	12	710873	T	C	0.219	cg01201512	12	740338	-0.65455	-12.5887	0.07653	3.55e-33	N
Birth	rs7977431	12	671638	T	C	0.147	cg01201512	12	740338	-0.34288	-5.48567	0.06029	5.59e-08	N
Birth	rs2535399	12	717477	C	A	0.455	cg01201512	12	740338	0.52682	12.5473	0.39853	5.49e-33	N
Birth	rs2607935	12	696818	G	A	0.422	cg01201512	12	740338	-0.37549	-8.31462	0.07396	4.16e-16	N
Birth	rs2607934	12	696863	G	A	0.422	cg01201512	12	740338	-0.37549	-8.31462	0.07396	4.16e-16	N
Birth	rs55763859	12	714910	T	C	0.074	cg01201512	12	740338	0.71485	8.3133	0.39324	4.21e-16	N
Birth	rs11611269	12	776075	T	C	0.159	cg01201512	12	740338	-0.56703	-9.72025	0.06558	3.84e-21	N
Birth	rs7315709	12	776097	C	A	0.159	cg01201512	12	740338	-0.56703	-9.72025	0.06558	3.84e-21	N
Birth	rs4980957	12	751753	C	T	0.486	cg01201512	12	740338	-0.31013	-7.0252	0.03753	4.71e-12	N
Birth	rs112852068	12	778691	T	C	0.159	cg01201512	12	740338	-0.56703	-9.72025	0.06558	3.84e-21	N
Birth	rs112824854	12	778799	A	G	0.159	cg01201512	12	740338	-0.56703	-9.72025	0.06558	3.84e-21	N
Birth	rs112920018	12	778807	G	A	0.159	cg01201512	12	740338	-0.56703	-9.72025	0.06558	3.84e-21	N
Birth	rs78909452	12	779120	G	T	0.159	cg01201512	12	740338	-0.56703	-9.72025	0.06558	3.84e-21	N
Birth	rs78225954	12	779142	G	A	0.159	cg01201512	12	740338	-0.56703	-9.72025	0.06558	3.84e-21	N
Birth	rs74840038	12	779168	T	G	0.159	cg01201512	12	740338	-0.56703	-9.72025	0.06558	3.84e-21	N
Birth	rs7137755	12	779470	T	C	0.159	cg01201512	12	740338	-0.56703	-9.72025	0.06558	3.84e-21	N
Birth	rs7314661	12	779906	A	G	0.159	cg01201512	12	740338	-0.56703	-9.72025	0.06558	3.84e-21	N
Birth	rs200124061	12	780793	I	R	0.159	cg01201512	12	740338	-0.56703	-9.72025	0.06558	3.84e-21	N
Birth	rs1052454	12	672351	A	C	0.35	cg01201512	12	740338	-0.38203	-8.29693	0.07802	4.77e-16	N
Birth	rs34798889	12	670808	C	G	0.308	cg01201512	12	740338	0.55637	12.3281	0.40105	5.38e-32	N
Birth	rs77384093	12	775336	T	C	0.159	cg01201512	12	740338	-0.56703	-9.72025	0.06558	3.84e-21	N
Birth	rs7959599	12	777998	C	A	0.159	cg01201512	12	740338	-0.56703	-9.72025	0.06558	3.84e-21	N
Birth	rs7970800	12	777760	A	G	0.378	cg01201512	12	740338	0.49533	11.5521	0.3884	1.41e-28	N
Birth	rs11063806	12	708597	G	A	0.49	cg01201512	12	740338	-0.42314	-9.64237	0.19378	7.56e-21	N
Birth	rs146721758	12	718958	I	R	0.279	cg01201512	12	740338	0.46978	9.63695	0.39034	7.93e-21	N
Birth	rs7299328	12	709098	A	C	0.492	cg01201512	12	740338	-0.42083	-9.62617	0.21897	8.71e-21	N
Birth	rs2607925	12	699791	C	T	0.492	cg01201512	12	740338	-0.42381	-9.62028	0.16104	9.16e-21	N
Birth	rs71447502	12	718484	G	T	0.278	cg01201512	12	740338	0.46531	9.5706	0.39145	1.41e-20	N
Birth	rs34038797	12	740009	G	C	0.471	cg01201512	12	740338	0.97896	30.7427	0.44509	5.47e-136	N
Birth	rs12370658	12	703294	G	A	0.066	cg01201512	12	740338	0.59512	6.90706	0.37631	1.04e-11	N
Birth	rs61916664	12	727508	A	G	0.477	cg01201512	12	740338	-0.90603	-26.7247	0.43891	8.48e-112	N
Birth	rs11063803	12	708285	T	A	0.492	cg01201512	12	740338	-0.41804	-9.54154	0.19224	1.81e-20	N
Birth	rs11063804	12	708318	C	T	0.492	cg01201512	12	740338	-0.41804	-9.54154	0.19224	1.81e-20	N
Birth	rs117957685	12	711827	T	C	0.075	cg01201512	12	740338	-0.48614	-5.44545	0.03452	6.96e-08	N
Birth	rs117461373	12	713156	A	G	0.075	cg01201512	12	740338	-0.48614	-5.44545	0.03452	6.96e-08	N
Birth	rs145063760	12	713664	T	C	0.075	cg01201512	12	740338	-0.48614	-5.44545	0.03452	6.96e-08	N
Birth	rs73596266	12	716074	A	G	0.075	cg01201512	12	740338	-0.48614	-5.44545	0.03452	6.96e-08	N
Birth	rs73596277	12	719011	T	G	0.075	cg01201512	12	740338	-0.48614	-5.44545	0.03452	6.96e-08	N
Birth	rs111479309	12	720735	T	C	0.075	cg01201512	12	740338	-0.48614	-5.44545	0.03452	6.96e-08	N
Birth	rs117243637	12	721469	T	A	0.075	cg01201512	12	740338	-0.48614	-5.44545	0.03452	6.96e-08	N
Birth	rs111468587	12	724620	A	G	0.075	cg01201512	12	740338	-0.48614	-5.44545	0.03452	6.96e-08	N
Birth	rs145983369	12	726246	G	C	0.075	cg01201512	12	740338	-0.48614	-5.44545	0.03452	6.96e-08	N
Birth	rs147270299	12	726394	D	R	0.075	cg01201512	12	740338	-0.48614	-5.44545	0.03452	6.96e-08	N
Birth	rs114124187	12	730461	T	A	0.075	cg01201512	12	740338	-0.48614	-5.44545	0.03452	6.96e-08	N
Birth	rs73596299	12	733408	G	A	0.075	cg01201512	12	740338	-0.48614	-5.44545	0.03452	6.96e-08	N
Birth	rs78825267	12	734480	A	G	0.075	cg01201512	12	740338	-0.48614	-5.44545	0.03452	6.96e-08	N
Birth	rs77311665	12	736378	C	T	0.075	cg01201512	12	740338	-0.48614	-5.44545	0.03452	6.96e-08	N
Birth	rs73598112	12	739332	T	A	0.075	cg01201512	12	740338	-0.48614	-5.44545	0.03452	6.96e-08	N
Birth	rs74407257	12	743169	C	T	0.075	cg01201512	12	740338	-0.48614	-5.44545	0.03452	6.96e-08	N
Birth	rs61919360	12	679550	T	C	0.098	cg01201512	12	740338	0.49284	6.90147	0.38468	1.08e-11	N
Birth	rs11610368	12	771790	A	G	0.189	cg01201512	12	740338	-0.5262	-9.50245	0.06856	2.54e-20	N
Birth	rs10774355	12	708373	C	G	0.23	cg01201512	12	740338	-0.46512	-8.67156	0.06618	2.51e-17	N
Birth	rs12312948	12	778475	G	A	0.381	cg01201512	12	740338	0.49789	11.6562	0.38918	5e-29	N
Birth	rs7310239	12	723104	T	A	0.462	cg01201512	12	740338	0.50807	11.6528	0.41331	5.18e-29	N
Birth	rs10849372	12	740938	T	C	0.33	cg01201512	12	740338	-0.52551	-11.6377	0.08642	6.02e-29	N
Birth	rs10849373	12	740961	A	G	0.33	cg01201512	12	740338	-0.52551	-11.6377	0.08642	6.02e-29	N
Birth	rs201083426	12	768219	I	R	0.098	cg01201512	12	740338	0.51825	6.85298	0.39859	1.48e-11	N
Birth	rs7969886	12	781993	T	C	0.428	cg01201512	12	740338	0.40065	9.48639	0.2529	2.91e-20	N
Birth	rs17754970	12	773262	C	A	0.209	cg01201512	12	740338	0.58048	11.5939	0.3964	9.3e-29	N
Birth	rs61916682	12	779358	T	C	0.209	cg01201512	12	740338	0.58048	11.5939	0.3964	9.3e-29	N
Birth	rs10651759	12	717896	I	R	0.283	cg01201512	12	740338	0.45358	9.47816	0.3851	3.12e-20	N
Birth	rs2535404	12	719663	T	C	0.283	cg01201512	12	740338	0.45358	9.47816	0.3851	3.12e-20	N
Birth	rs4980959	12	772673	A	C	0.375	cg01201512	12	740338	0.49109	11.4025	0.38812	6.17e-28	N
Birth	rs6489710	12	777008	T	G	0.377	cg01201512	12	740338	0.49227	11.4777	0.38781	2.94e-28	N
Birth	rs2535387	12	704776	G	A	0.493	cg01201512	12	740338	-0.41627	-9.4292	0.15529	4.75e-20	N
Birth	rs3809263	12	773456	T	C	0.375	cg01201512	12	740338	0.49109	11.4025	0.38812	6.17e-28	N
Birth	rs7487827	12	751619	A	T	0.496	cg01201512	12	740338	0.81659	22.6523	0.43644	1.98e-87	N
Birth	rs2369391	12	751609	C	A	0.495	cg01201512	12	740338	0.81447	22.6035	0.4363	3.84e-87	N
Birth	rs61916675	12	751514	G	A	0.329	cg01201512	12	740338	-0.51182	-11.2896	0.09009	1.86e-27	N
Birth	rs1860613	12	671670	T	C	0.439	cg01201512	12	740338	0.41608	9.36845	0.34187	7.97e-20	N
Birth	rs4639990	12	710605	A	G	0.221	cg01201512	12	740338	-0.50454	-9.33998	0.06771	1.02e-19	N
Birth	rs12369036	12	731402	T	C	0.11	cg01201512	12	740338	0.54336	7.99672	0.39035	4.69e-15	N
Birth	rs2607921	12	711496	T	C	0.399	cg01201512	12	740338	-0.81234	-21.064	0.42105	4.1e-78	N
Birth	rs2535392	12	711646	T	C	0.399	cg01201512	12	740338	-0.81234	-21.064	0.42105	4.1e-78	N
Birth	rs2535393	12	711662	T	C	0.399	cg01201512	12	740338	-0.81234	-21.064	0.42105	4.1e-78	N
Birth	rs722097	12	714842	A	G	0.47	cg01201512	12	740338	-0.41235	-9.32138	0.0664	1.19e-19	N
Birth	rs2607917	12	716051	A	G	0.47	cg01201512	12	740338	-0.41235	-9.32138	0.0664	1.19e-19	N
Birth	rs2607918	12	715368	A	G	0.168	cg01201512	12	740338	-0.65383	-11.1084	0.0712	1.08e-26	N
Birth	rs2075032	12	717138	G	A	0.168	cg01201512	12	740338	-0.65383	-11.1084	0.0712	1.08e-26	N
Birth	rs2535405	12	719681	G	A	0.168	cg01201512	12	740338	-0.65383	-11.1084	0.0712	1.08e-26	N
Birth	rs7135801	12	726187	A	C	0.168	cg01201512	12	740338	-0.65383	-11.1084	0.0712	1.08e-26	N
Birth	rs11615697	12	726849	A	G	0.168	cg01201512	12	740338	-0.65383	-11.1084	0.0712	1.08e-26	N
Birth	rs74396113	12	727168	T	G	0.168	cg01201512	12	740338	-0.65383	-11.1084	0.0712	1.08e-26	N
Birth	rs79984117	12	727335	A	G	0.168	cg01201512	12	740338	-0.65383	-11.1084	0.0712	1.08e-26	N
Birth	rs78592292	12	727620	A	G	0.168	cg01201512	12	740338	-0.65383	-11.1084	0.0712	1.08e-26	N
Birth	rs2535414	12	679366	G	C	0.354	cg01201512	12	740338	-0.28796	-6.10757	0.04363	1.61e-09	N
Birth	rs113593768	12	730959	A	G	0.168	cg01201512	12	740338	-0.65383	-11.1084	0.0712	1.08e-26	N
Birth	rs76000667	12	735046	A	G	0.168	cg01201512	12	740338	-0.65383	-11.1084	0.0712	1.08e-26	N
Birth	rs56203073	12	736116	C	T	0.168	cg01201512	12	740338	-0.65383	-11.1084	0.0712	1.08e-26	N
Birth	rs12227328	12	719236	C	T	0.183	cg01201512	12	740338	-0.47189	-8.45719	0.06584	1.37e-16	N
Birth	rs11063848	12	717501	G	A	0.258	cg01201512	12	740338	-0.53838	-11.1051	0.07351	1.12e-26	N
Birth	rs11063857	12	719335	T	C	0.258	cg01201512	12	740338	-0.53838	-11.1051	0.07351	1.12e-26	N
Birth	rs36013318	12	720548	T	G	0.183	cg01201512	12	740338	-0.47189	-8.45719	0.06584	1.37e-16	N
Birth	rs11613701	12	753331	A	G	0.186	cg01201512	12	740338	-0.61766	-11.0962	0.07044	1.22e-26	N
Birth	rs35239954	12	723112	A	T	0.183	cg01201512	12	740338	-0.47189	-8.45719	0.06584	1.37e-16	N
Birth	rs55839256	12	740841	T	A	0.169	cg01201512	12	740338	-0.6511	-11.065	0.07108	1.64e-26	N
Birth	rs2061317	12	743927	G	A	0.169	cg01201512	12	740338	-0.6511	-11.065	0.07108	1.64e-26	N
Birth	rs11612359	12	730225	A	T	0.169	cg01201512	12	740338	-0.65109	-11.0647	0.07149	1.65e-26	N
Birth	rs2607932	12	696910	C	T	0.431	cg01201512	12	740338	-0.37181	-8.25258	0.06353	6.72e-16	N
Birth	rs2607931	12	696912	G	C	0.431	cg01201512	12	740338	-0.37181	-8.25258	0.06353	6.72e-16	N
Birth	rs12826888	12	718762	T	C	0.236	cg01201512	12	740338	-0.46259	-9.26756	0.06879	1.87e-19	N
Birth	rs34924938	12	781125	I	R	0.168	cg01201512	12	740338	-0.53224	-9.26444	0.06531	1.92e-19	N
Birth	rs58425938	12	781654	G	A	0.168	cg01201512	12	740338	-0.53224	-9.26444	0.06531	1.92e-19	N
Birth	rs11615483	12	782366	G	A	0.168	cg01201512	12	740338	-0.53224	-9.26444	0.06531	1.92e-19	N
Birth	rs2535403	12	718885	T	C	0.44	cg01201512	12	740338	-0.74869	-19.8447	0.42225	4.4e-71	N
Birth	rs1870200	12	782982	G	A	0.168	cg01201512	12	740338	-0.53122	-9.25218	0.06535	2.13e-19	N
Birth	rs7958916	12	784043	C	T	0.168	cg01201512	12	740338	-0.53122	-9.25218	0.06535	2.13e-19	N
Birth	rs56241723	12	722834	A	G	0.118	cg01201512	12	740338	0.52942	8.01482	0.39012	4.09e-15	N
Birth	rs56061480	12	722843	A	G	0.118	cg01201512	12	740338	0.52942	8.01482	0.39012	4.09e-15	N
Birth	rs11063874	12	723374	T	A	0.118	cg01201512	12	740338	0.52942	8.01482	0.39012	4.09e-15	N
Birth	rs78674560	12	727583	A	C	0.118	cg01201512	12	740338	0.52942	8.01482	0.39012	4.09e-15	N
Birth	rs74516064	12	727957	A	G	0.118	cg01201512	12	740338	0.52942	8.01482	0.39012	4.09e-15	N
Birth	rs76108532	12	728207	A	T	0.118	cg01201512	12	740338	0.52942	8.01482	0.39012	4.09e-15	N
Birth	rs74742609	12	728360	G	A	0.118	cg01201512	12	740338	0.52942	8.01482	0.39012	4.09e-15	N
Birth	rs77353687	12	728369	C	G	0.118	cg01201512	12	740338	0.52942	8.01482	0.39012	4.09e-15	N
Birth	rs77885270	12	728588	A	G	0.118	cg01201512	12	740338	0.52942	8.01482	0.39012	4.09e-15	N
Birth	rs75632426	12	732859	T	C	0.118	cg01201512	12	740338	0.52942	8.01482	0.39012	4.09e-15	N
Birth	rs56285241	12	736859	A	G	0.118	cg01201512	12	740338	0.52942	8.01482	0.39012	4.09e-15	N
Birth	rs12578245	12	744925	T	C	0.17	cg01201512	12	740338	-0.65006	-11.0547	0.0712	1.81e-26	N
Birth	rs10774392	12	747645	G	A	0.33	cg01201512	12	740338	0.76238	18.7634	0.43543	5.82e-65	N
Birth	rs11063861	12	720311	A	C	0.11	cg01201512	12	740338	0.54336	7.99672	0.39035	4.69e-15	N
Birth	rs72495430	12	720397	I	R	0.11	cg01201512	12	740338	0.54336	7.99672	0.39035	4.69e-15	N
Birth	rs11063862	12	720782	C	A	0.11	cg01201512	12	740338	0.54336	7.99672	0.39035	4.69e-15	N
Birth	rs11063864	12	720859	G	C	0.11	cg01201512	12	740338	0.54336	7.99672	0.39035	4.69e-15	N
Birth	rs11063868	12	721388	A	G	0.11	cg01201512	12	740338	0.54336	7.99672	0.39035	4.69e-15	N
Birth	rs75812775	12	728564	T	C	0.11	cg01201512	12	740338	0.54336	7.99672	0.39035	4.69e-15	N
Birth	rs10774393	12	747675	G	A	0.329	cg01201512	12	740338	0.76063	18.714	0.43535	1.1e-64	N
Birth	rs11063942	12	735989	A	C	0.11	cg01201512	12	740338	0.54336	7.99672	0.39035	4.69e-15	N
Birth	rs12370938	12	738657	C	T	0.11	cg01201512	12	740338	0.54336	7.99672	0.39035	4.69e-15	N
Birth	rs185544348	12	739082	C	T	0.11	cg01201512	12	740338	0.54336	7.99672	0.39035	4.69e-15	N
Birth	rs11063979	12	741219	G	C	0.11	cg01201512	12	740338	0.54336	7.99672	0.39035	4.69e-15	N
Birth	rs11063989	12	744129	G	A	0.11	cg01201512	12	740338	0.54336	7.99672	0.39035	4.69e-15	N
Birth	rs77154245	12	745697	A	G	0.11	cg01201512	12	740338	0.54336	7.99672	0.39035	4.69e-15	N
Birth	rs2535423	12	685491	C	G	0.136	cg01201512	12	740338	-0.6	-9.19884	0.06532	3.34e-19	N
Birth	rs12367803	12	727344	G	A	0.066	cg01201512	12	740338	0.57987	6.71283	0.37739	3.71e-11	N
Birth	rs4980954	12	740771	A	G	0.335	cg01201512	12	740338	0.75647	18.4579	0.4355	2.97e-63	N
Birth	rs34689219	12	750846	I	R	0.332	cg01201512	12	740338	0.75127	18.3294	0.43525	1.54e-62	N
Birth	rs7306791	12	723290	A	G	0.237	cg01201512	12	740338	0.62822	13.0185	0.40335	3.7e-35	N
Birth	rs1471132	12	751308	G	T	0.341	cg01201512	12	740338	0.74049	18.2138	0.43457	6.73e-62	N
Birth	rs7307242	12	750695	A	T	0.326	cg01201512	12	740338	0.74766	18.1648	0.43471	1.26e-61	N
Birth	rs55779635	12	750992	T	C	0.17	cg01201512	12	740338	-0.64053	-10.8675	0.07097	1.09e-25	N
Birth	rs7300590	12	750935	A	C	0.342	cg01201512	12	740338	0.73971	18.1434	0.43544	1.65e-61	N
Birth	rs10713836	12	750963	D	R	0.341	cg01201512	12	740338	0.73739	18.0907	0.43494	3.24e-61	N
Birth	rs111932820	12	751964	T	C	0.342	cg01201512	12	740338	0.73753	18.0671	0.43494	4.37e-61	N
Birth	rs10849328	12	712619	T	A	0.188	cg01201512	12	740338	-0.43174	-7.89207	0.06543	1.02e-14	N
Birth	rs12832701	12	751499	T	C	0.33	cg01201512	12	740338	0.73011	17.7824	0.43288	1.61e-59	N
Birth	rs2607936	12	696078	A	G	0.225	cg01201512	12	740338	-0.48483	-9.06091	0.06617	1.05e-18	N
Birth	rs74056408	12	727527	A	G	0.35	cg01201512	12	740338	-0.72871	-17.5319	0.35666	3.79e-58	N
Birth	rs55829986	12	729919	T	C	0.109	cg01201512	12	740338	0.53409	7.835	0.39035	1.56e-14	N
Birth	rs141116030	12	756092	D	R	0.183	cg01201512	12	740338	-0.60322	-10.7608	0.07008	2.98e-25	N
Birth	rs55800929	12	752360	A	G	0.165	cg01201512	12	740338	-0.63803	-10.7471	0.07091	3.39e-25	N
Birth	rs11614126	12	759345	A	G	0.184	cg01201512	12	740338	-0.60196	-10.7422	0.07044	3.55e-25	N
Birth	rs59288136	12	690677	T	C	0.184	cg01201512	12	740338	0.58887	10.7047	0.39424	5.06e-25	N
Birth	rs147722289	12	765606	I	R	0.185	cg01201512	12	740338	-0.59952	-10.6995	0.07118	5.31e-25	N
Birth	rs34336285	12	721769	T	G	0.134	cg01201512	12	740338	-0.4212	-6.56468	0.06284	9.59e-11	N
Birth	rs76914074	12	768745	G	A	0.186	cg01201512	12	740338	-0.59553	-10.6851	0.07172	6.08e-25	N
Birth	rs7136756	12	756901	A	G	0.321	cg01201512	12	740338	-0.49963	-10.6771	0.08215	6.55e-25	N
Birth	rs758792	12	676900	A	G	0.177	cg01201512	12	740338	-0.34566	-5.7172	0.05409	1.55e-08	N
Birth	rs2535389	12	706125	C	G	0.231	cg01201512	12	740338	-0.47849	-8.9495	0.06639	2.64e-18	N
Birth	rs1052967	12	754276	G	A	0.194	cg01201512	12	740338	-0.58189	-10.6009	0.06956	1.34e-24	N
Birth	rs7968756	12	709529	T	G	0.245	cg01201512	12	740338	-0.40375	-7.66887	0.06146	5.25e-14	N
Birth	rs10849390	12	755252	G	A	0.195	cg01201512	12	740338	-0.58078	-10.5833	0.06992	1.57e-24	N
Birth	rs11612275	12	771045	C	A	0.186	cg01201512	12	740338	-0.58775	-10.577	0.07118	1.67e-24	N
Birth	rs2535388	12	705734	C	G	0.23	cg01201512	12	740338	-0.47759	-8.92946	0.06631	3.11e-18	N
Birth	rs887512	12	678210	A	G	0.168	cg01201512	12	740338	-0.4003	-6.49993	0.05731	1.44e-10	N
Birth	rs200093042	12	739063	D	R	0.092	cg01201512	12	740338	-0.5248	-6.49913	0.06555	1.45e-10	N
Birth	rs10849312	12	707906	T	C	0.229	cg01201512	12	740338	-0.47532	-8.8419	0.06655	6.35e-18	N
Birth	rs12311862	12	671243	C	T	0.294	cg01201512	12	740338	0.49017	10.3828	0.38927	1.01e-23	N
Birth	rs34289424	12	709516	C	A	0.483	cg01201512	12	740338	0.38761	8.78776	0.24191	9.86e-18	N
Birth	rs11611524	12	771552	G	C	0.186	cg01201512	12	740338	-0.5754	-10.317	0.06972	1.84e-23	N
Birth	rs78871596	12	712704	C	T	0.13	cg01201512	12	740338	-0.41597	-6.41936	0.06247	2.39e-10	N
Birth	rs2607920	12	711891	A	T	0.168	cg01201512	12	740338	-0.65383	-11.1084	0.0712	1.08e-26	N
Birth	rs201841809	12	763870	D	R	0.315	cg01201512	12	740338	-0.48538	-10.2327	0.07953	3.97e-23	N
Birth	rs60759266	12	763872	A	C	0.315	cg01201512	12	740338	-0.48538	-10.2327	0.07953	3.97e-23	N
Birth	rs2535397	12	713712	G	A	0.168	cg01201512	12	740338	-0.65383	-11.1084	0.0712	1.08e-26	N
Birth	rs2535427	12	686170	T	C	0.23	cg01201512	12	740338	-0.46583	-8.76044	0.06562	1.23e-17	N
Birth	rs35926015	12	731403	A	G	0.186	cg01201512	12	740338	-0.48223	-8.75916	0.06645	1.24e-17	N
Birth	rs740893	12	676209	G	C	0.221	cg01201512	12	740338	0.526	10.2254	0.39318	4.24e-23	N
Birth	rs10849359	12	737230	A	G	0.186	cg01201512	12	740338	-0.48223	-8.75916	0.06645	1.24e-17	N
Birth	rs146052060	12	765528	D	R	0.193	cg01201512	12	740338	-0.56409	-10.215	0.06992	4.66e-23	N
Birth	rs139157130	12	768243	D	R	0.193	cg01201512	12	740338	-0.55965	-10.2085	0.0711	4.95e-23	N
Birth	rs12303868	12	768367	G	A	0.194	cg01201512	12	740338	-0.5608	-10.2067	0.07052	5.03e-23	N
Birth	rs12301300	12	768377	T	C	0.194	cg01201512	12	740338	-0.5608	-10.2067	0.07052	5.03e-23	N
Birth	rs12307171	12	768874	C	T	0.194	cg01201512	12	740338	-0.5608	-10.2067	0.07052	5.03e-23	N
Birth	rs11064120	12	768966	T	C	0.194	cg01201512	12	740338	-0.5608	-10.2067	0.07052	5.03e-23	N
Birth	rs11064121	12	769122	T	C	0.194	cg01201512	12	740338	-0.5608	-10.2067	0.07052	5.03e-23	N
Birth	rs11064122	12	769230	A	C	0.194	cg01201512	12	740338	-0.5608	-10.2067	0.07052	5.03e-23	N
Birth	rs11610339	12	769277	T	C	0.194	cg01201512	12	740338	-0.5608	-10.2067	0.07052	5.03e-23	N
Birth	rs11608764	12	769312	A	G	0.194	cg01201512	12	740338	-0.5608	-10.2067	0.07052	5.03e-23	N
Birth	rs73034189	12	674099	A	C	0.217	cg01201512	12	740338	0.52583	10.2048	0.39206	5.12e-23	N
Birth	rs149052300	12	729523	D	R	0.168	cg01201512	12	740338	-0.65383	-11.1084	0.0712	1.08e-26	N
Birth	rs139179759	12	770241	D	R	0.194	cg01201512	12	740338	-0.55873	-10.1584	0.06978	7.78e-23	N
Birth	rs12579728	12	770536	T	C	0.194	cg01201512	12	740338	-0.55873	-10.1584	0.06978	7.78e-23	N
Birth	rs12579736	12	770541	T	C	0.194	cg01201512	12	740338	-0.55873	-10.1584	0.06978	7.78e-23	N
Birth	rs7979407	12	737095	T	C	0.168	cg01201512	12	740338	-0.65383	-11.1084	0.0712	1.08e-26	N
Birth	rs2535413	12	679365	A	C	0.357	cg01201512	12	740338	-0.29568	-6.31595	0.0462	4.54e-10	N
Birth	rs11064128	12	770929	T	G	0.194	cg01201512	12	740338	-0.55641	-10.1106	0.06978	1.2e-22	N
Birth	rs2535385	12	703841	C	G	0.23	cg01201512	12	740338	-0.46432	-8.69158	0.06588	2.14e-17	N
Birth	rs113969650	12	690402	G	A	0.096	cg01201512	12	740338	0.52766	7.37568	0.38537	4.24e-13	N
Birth	rs113397033	12	689584	C	T	0.097	cg01201512	12	740338	0.52621	7.36977	0.38525	4.42e-13	N
Birth	rs66492167	12	695301	I	R	0.228	cg01201512	12	740338	-0.46626	-8.69009	0.06587	2.16e-17	N
Birth	rs2607930	12	697182	G	A	0.228	cg01201512	12	740338	-0.46626	-8.69009	0.06587	2.16e-17	N
Birth	rs2607924	12	700675	G	C	0.228	cg01201512	12	740338	-0.46626	-8.69009	0.06587	2.16e-17	N
Birth	rs35981192	12	727861	C	G	0.185	cg01201512	12	740338	-0.47884	-8.6866	0.06628	2.22e-17	N
Birth	rs12309939	12	730460	A	T	0.185	cg01201512	12	740338	-0.47884	-8.6866	0.06628	2.22e-17	N
Birth	rs61916680	12	771785	A	G	0.262	cg01201512	12	740338	0.42206	8.68233	0.38194	2.3e-17	N
Birth	rs10849313	12	708321	A	G	0.23	cg01201512	12	740338	-0.46512	-8.67156	0.06618	2.51e-17	N
Birth	rs11837457	12	686983	G	A	0.096	cg01201512	12	740338	0.52631	7.35557	0.38503	4.88e-13	N
Birth	rs10774356	12	708444	C	G	0.23	cg01201512	12	740338	-0.46512	-8.67156	0.06618	2.51e-17	N
Birth	rs11063910	12	732520	C	A	0.186	cg01201512	12	740338	-0.48223	-8.75916	0.06645	1.24e-17	N
Birth	rs2535426	12	686076	G	T	0.175	cg01201512	12	740338	-0.51323	-8.64436	0.06069	3.12e-17	N
Birth	rs4980838	12	710461	G	C	0.177	cg01201512	12	740338	-0.50123	-8.64353	0.06705	3.14e-17	N
Birth	rs9669247	12	752998	T	G	0.438	cg01201512	12	740338	0.57603	14.2183	0.41335	6.65e-41	N
Birth	rs4980955	12	742324	G	C	0.383	cg01201512	12	740338	0.59621	14.1234	0.42224	1.94e-40	N
Birth	rs35557779	12	759757	G	C	0.275	cg01201512	12	740338	0.64717	14.1203	0.41193	2.01e-40	N
Birth	rs10849417	12	761560	A	T	0.274	cg01201512	12	740338	0.64717	14.1203	0.41193	2.01e-40	N
Birth	rs11064103	12	766741	T	C	0.277	cg01201512	12	740338	0.64026	14.0218	0.41076	6.09e-40	N
Birth	rs7308247	12	708626	G	A	0.228	cg01201512	12	740338	-0.46332	-8.59536	0.06668	4.61e-17	N
Birth	rs12368326	12	763370	T	A	0.277	cg01201512	12	740338	0.63572	13.901	0.41035	2.35e-39	N
Birth	rs181601255	12	710530	A	G	0.161	cg01201512	12	740338	0.50355	8.57852	0.39817	5.27e-17	N
Birth	rs34257023	12	671800	T	G	0.339	cg01201512	12	740338	0.59748	13.7193	0.40624	1.78e-38	N
Birth	rs80001503	12	679978	T	C	0.095	cg01201512	12	740338	0.45108	6.18913	0.38683	9.83e-10	N
Birth	rs2279018	12	673283	A	C	0.329	cg01201512	12	740338	0.60134	13.6734	0.40496	2.95e-38	N
Childhood	rs11611524	12	771552	G	C	0.184	cg01201512	12	740338	-0.59536	-11.4016	0.07507	4.41e-28	N
Childhood	rs55779635	12	750992	T	C	0.17	cg01201512	12	740338	-0.62598	-11.3836	0.07873	5.27e-28	N
Childhood	rs6489710	12	777008	T	G	0.373	cg01201512	12	740338	0.46734	11.3739	0.38922	5.8e-28	N
Childhood	rs12826888	12	718762	T	C	0.235	cg01201512	12	740338	-0.43714	-9.20702	0.07621	2.66e-19	N
Childhood	rs55800929	12	752360	A	G	0.165	cg01201512	12	740338	-0.62412	-11.2779	0.07827	1.5e-27	N
Childhood	rs34289424	12	709516	C	A	0.481	cg01201512	12	740338	0.38063	9.17365	0.11372	3.53e-19	N
Childhood	rs2607933	12	696886	G	A	0.428	cg01201512	12	740338	-0.3867	-9.17204	0.04759	3.57e-19	N
Childhood	rs740892	12	676116	A	T	0.276	cg01201512	12	740338	0.26774	5.59304	0.24944	3.03e-08	N
Childhood	rs1824210	12	676390	C	A	0.276	cg01201512	12	740338	0.26774	5.59304	0.24944	3.03e-08	N
Childhood	rs1379487	12	676425	C	T	0.276	cg01201512	12	740338	0.26774	5.59304	0.24944	3.03e-08	N
Childhood	rs2535414	12	679366	G	C	0.357	cg01201512	12	740338	-0.30424	-6.82708	0.03595	1.67e-11	N
Childhood	rs11063861	12	720311	A	C	0.109	cg01201512	12	740338	0.58758	9.15638	0.39511	4.08e-19	N
Childhood	rs72495430	12	720397	I	R	0.109	cg01201512	12	740338	0.58758	9.15638	0.39511	4.08e-19	N
Childhood	rs11063862	12	720782	C	A	0.109	cg01201512	12	740338	0.58758	9.15638	0.39511	4.08e-19	N
Childhood	rs11063864	12	720859	G	C	0.109	cg01201512	12	740338	0.58758	9.15638	0.39511	4.08e-19	N
Childhood	rs11063868	12	721388	A	G	0.109	cg01201512	12	740338	0.58758	9.15638	0.39511	4.08e-19	N
Childhood	rs75812775	12	728564	T	C	0.109	cg01201512	12	740338	0.58758	9.15638	0.39511	4.08e-19	N
Childhood	rs12369036	12	731402	T	C	0.109	cg01201512	12	740338	0.58758	9.15638	0.39511	4.08e-19	N
Childhood	rs11063942	12	735989	A	C	0.109	cg01201512	12	740338	0.58758	9.15638	0.39511	4.08e-19	N
Childhood	rs12113681	7	86565642	C	T	0.108	cg01201512	12	740338	0.38155	5.50661	0.36555	4.88e-08	Y
Childhood	rs17697878	7	86574751	T	C	0.108	cg01201512	12	740338	0.38155	5.50661	0.36555	4.88e-08	Y
Childhood	rs17765493	7	86575006	G	A	0.108	cg01201512	12	740338	0.38155	5.50661	0.36555	4.88e-08	Y
Childhood	rs34662754	7	86579318	I	R	0.108	cg01201512	12	740338	0.38155	5.50661	0.36555	4.88e-08	Y
Childhood	rs17697894	7	86582891	C	T	0.108	cg01201512	12	740338	0.38155	5.50661	0.36555	4.88e-08	Y
Childhood	rs28635668	7	86584160	G	T	0.108	cg01201512	12	740338	0.38155	5.50661	0.36555	4.88e-08	Y
Childhood	rs3809263	12	773456	T	C	0.371	cg01201512	12	740338	0.46348	11.2256	0.38836	2.51e-27	N
Childhood	rs1052967	12	754276	G	A	0.193	cg01201512	12	740338	-0.57477	-11.2004	0.07488	3.21e-27	N
Childhood	rs2607935	12	696818	G	A	0.431	cg01201512	12	740338	-0.38538	-9.14486	0.04696	4.49e-19	N
Childhood	rs2607931	12	696912	G	C	0.44	cg01201512	12	740338	-0.37308	-8.82145	0.03941	6.55e-18	N
Childhood	rs2607934	12	696863	G	A	0.43	cg01201512	12	740338	-0.38464	-9.13428	0.04662	4.91e-19	N
Childhood	rs61082072	7	86543817	T	G	0.107	cg01201512	12	740338	0.37955	5.4666	0.36551	6.07e-08	Y
Childhood	rs7783745	7	86548791	G	C	0.107	cg01201512	12	740338	0.37955	5.4666	0.36551	6.07e-08	Y
Childhood	rs73382388	7	86554539	C	T	0.107	cg01201512	12	740338	0.37955	5.4666	0.36551	6.07e-08	Y
Childhood	rs2607926	12	699444	C	T	0.238	cg01201512	12	740338	-0.39114	-7.74049	0.06859	2.87e-14	N
Childhood	rs5795928	12	676557	I	R	0.276	cg01201512	12	740338	0.26774	5.59304	0.24944	3.03e-08	N
Childhood	rs61919360	12	679550	T	C	0.097	cg01201512	12	740338	0.52719	7.73184	0.39797	3.06e-14	N
Childhood	rs34336285	12	721769	T	G	0.134	cg01201512	12	740338	-0.46172	-7.726	0.07058	3.19e-14	N
Childhood	rs35926015	12	731403	A	G	0.185	cg01201512	12	740338	-0.47062	-9.1146	0.07327	5.79e-19	N
Childhood	rs10849359	12	737230	A	G	0.185	cg01201512	12	740338	-0.47062	-9.1146	0.07327	5.79e-19	N
Childhood	rs9861	12	672372	A	G	0.355	cg01201512	12	740338	-0.39408	-9.10954	0.08669	6.04e-19	N
Childhood	rs740894	12	676543	T	C	0.277	cg01201512	12	740338	0.26689	5.57367	0.24944	3.37e-08	N
Childhood	rs7303000	12	750401	A	G	0.492	cg01201512	12	740338	-0.2844	-6.78242	0.0377	2.24e-11	N
Childhood	rs7310239	12	723104	T	A	0.458	cg01201512	12	740338	0.5776	14.4724	0.42625	1.67e-42	N
Childhood	rs4639990	12	710605	A	G	0.222	cg01201512	12	740338	-0.46275	-9.07675	0.07401	7.95e-19	N
Childhood	rs1052454	12	672351	A	C	0.352	cg01201512	12	740338	-0.39317	-9.08115	0.08691	7.66e-19	N
Childhood	rs10236047	7	86512637	G	A	0.108	cg01201512	12	740338	0.37537	5.41416	0.36546	8.06e-08	Y
Childhood	rs3057439	7	86520260	D	R	0.108	cg01201512	12	740338	0.37537	5.41416	0.36546	8.06e-08	Y
Childhood	rs73382375	7	86531409	C	T	0.108	cg01201512	12	740338	0.37537	5.41416	0.36546	8.06e-08	Y
Childhood	rs10258008	7	86535446	A	C	0.108	cg01201512	12	740338	0.37537	5.41416	0.36546	8.06e-08	Y
Childhood	rs4980955	12	742324	G	C	0.382	cg01201512	12	740338	0.57155	14.3623	0.43284	5.97e-42	N
Childhood	rs3782851	12	772458	T	C	0.061	cg01201512	12	740338	0.48529	5.56396	0.38956	3.56e-08	N
Childhood	rs12370658	12	703294	G	A	0.065	cg01201512	12	740338	0.63129	7.6723	0.39336	4.72e-14	N
Childhood	rs61916675	12	751514	G	A	0.327	cg01201512	12	740338	-0.47215	-11.0236	0.08834	1.8e-26	N
Childhood	rs35557779	12	759757	G	C	0.279	cg01201512	12	740338	0.61292	14.1975	0.40896	3.99e-41	N
Childhood	rs10849417	12	761560	A	T	0.279	cg01201512	12	740338	0.61054	14.1259	0.40886	9.06e-41	N
Childhood	rs2535386	12	703925	T	A	0.289	cg01201512	12	740338	-0.39326	-8.29446	0.07479	4.37e-16	N
Childhood	rs11310736	12	730638	D	R	0.234	cg01201512	12	740338	0.63316	14.106	0.40234	1.14e-40	N
Childhood	rs139157130	12	768243	D	R	0.19	cg01201512	12	740338	-0.5648	-10.8905	0.07488	6.51e-26	N
Childhood	rs11064103	12	766741	T	C	0.281	cg01201512	12	740338	0.60621	14.0386	0.40886	2.46e-40	N
Childhood	rs139179759	12	770241	D	R	0.192	cg01201512	12	740338	-0.56109	-10.8789	0.07424	7.28e-26	N
Childhood	rs12579728	12	770536	T	C	0.192	cg01201512	12	740338	-0.56109	-10.8789	0.07424	7.28e-26	N
Childhood	rs12579736	12	770541	T	C	0.192	cg01201512	12	740338	-0.56109	-10.8789	0.07424	7.28e-26	N
Childhood	rs2535395	12	713569	C	T	0.232	cg01201512	12	740338	0.63811	14.0172	0.40228	3.14e-40	N
Childhood	rs2535400	12	718202	A	G	0.232	cg01201512	12	740338	0.63811	14.0172	0.40228	3.14e-40	N
Childhood	rs35981192	12	727861	C	G	0.184	cg01201512	12	740338	-0.46639	-9.01982	0.07332	1.28e-18	N
Childhood	rs12309939	12	730460	A	T	0.184	cg01201512	12	740338	-0.46639	-9.01982	0.07332	1.28e-18	N
Childhood	rs12303868	12	768367	G	A	0.193	cg01201512	12	740338	-0.5592	-10.8426	0.07415	1.03e-25	N
Childhood	rs12301300	12	768377	T	C	0.193	cg01201512	12	740338	-0.5592	-10.8426	0.07415	1.03e-25	N
Childhood	rs12307171	12	768874	C	T	0.193	cg01201512	12	740338	-0.5592	-10.8426	0.07415	1.03e-25	N
Childhood	rs11064120	12	768966	T	C	0.193	cg01201512	12	740338	-0.5592	-10.8426	0.07415	1.03e-25	N
Childhood	rs11064121	12	769122	T	C	0.193	cg01201512	12	740338	-0.5592	-10.8426	0.07415	1.03e-25	N
Childhood	rs11064122	12	769230	A	C	0.193	cg01201512	12	740338	-0.5592	-10.8426	0.07415	1.03e-25	N
Childhood	rs11610339	12	769277	T	C	0.193	cg01201512	12	740338	-0.5592	-10.8426	0.07415	1.03e-25	N
Childhood	rs11608764	12	769312	A	G	0.193	cg01201512	12	740338	-0.5592	-10.8426	0.07415	1.03e-25	N
Childhood	rs146052060	12	765528	D	R	0.192	cg01201512	12	740338	-0.56174	-10.8404	0.07413	1.05e-25	N
Childhood	rs61916677	12	759441	A	G	0.176	cg01201512	12	740338	0.55987	10.8307	0.39603	1.16e-25	N
Childhood	rs185544348	12	739082	C	T	0.109	cg01201512	12	740338	0.58758	9.15638	0.39511	4.08e-19	N
Childhood	rs34257023	12	671800	T	G	0.334	cg01201512	12	740338	0.57133	13.9577	0.40341	6.18e-40	N
Childhood	rs7306791	12	723290	A	G	0.233	cg01201512	12	740338	0.63357	13.9506	0.40227	6.7e-40	N
Childhood	rs11063979	12	741219	G	C	0.109	cg01201512	12	740338	0.58758	9.15638	0.39511	4.08e-19	N
Childhood	rs7136756	12	756901	A	G	0.321	cg01201512	12	740338	-0.47681	-10.8186	0.09037	1.3e-25	N
Childhood	rs6489662	12	726015	G	C	0.232	cg01201512	12	740338	0.63165	13.8955	0.40214	1.25e-39	N
Childhood	rs12832701	12	751499	T	C	0.335	cg01201512	12	740338	0.66217	16.7082	0.43938	2.93e-54	N
Childhood	rs12368326	12	763370	T	A	0.281	cg01201512	12	740338	0.59874	13.8255	0.40861	2.76e-39	N
Childhood	rs11063848	12	717501	G	A	0.256	cg01201512	12	740338	-0.4898	-10.6863	0.08011	4.57e-25	N
Childhood	rs11063857	12	719335	T	C	0.256	cg01201512	12	740338	-0.4898	-10.6863	0.08011	4.57e-25	N
Childhood	rs78871596	12	712704	C	T	0.13	cg01201512	12	740338	-0.45193	-7.48748	0.07031	1.79e-13	N
Childhood	rs11609955	12	771677	C	G	0.191	cg01201512	12	740338	-0.55047	-10.6851	0.07407	4.63e-25	N
Childhood	rs2535436	12	698634	A	G	0.237	cg01201512	12	740338	-0.39055	-7.72656	0.06859	3.18e-14	N
Childhood	rs59288136	12	690677	T	C	0.179	cg01201512	12	740338	0.5624	10.6745	0.39844	5.11e-25	N
Childhood	rs2535426	12	686076	G	T	0.173	cg01201512	12	740338	-0.5042	-8.9818	0.0723	1.75e-18	N
Childhood	rs2159599	12	710441	G	A	0.221	cg01201512	12	740338	-0.52171	-10.6597	0.07874	5.88e-25	N
Childhood	rs7977431	12	671638	T	C	0.145	cg01201512	12	740338	-0.356	-6.01501	0.06968	2.69e-09	N
Childhood	rs12227328	12	719236	C	T	0.183	cg01201512	12	740338	-0.46343	-8.87042	0.07327	4.39e-18	N
Childhood	rs36013318	12	720548	T	G	0.183	cg01201512	12	740338	-0.46343	-8.87042	0.07327	4.39e-18	N
Childhood	rs56007076	12	723108	A	T	0.183	cg01201512	12	740338	-0.46343	-8.87042	0.07327	4.39e-18	N
Childhood	rs11064128	12	770929	T	G	0.193	cg01201512	12	740338	-0.54821	-10.6461	0.07372	6.69e-25	N
Childhood	rs12231386	12	726308	C	G	0.183	cg01201512	12	740338	-0.46343	-8.87042	0.07327	4.39e-18	N
Childhood	rs34909666	12	675838	G	C	0.273	cg01201512	12	740338	0.26519	5.52592	0.3006	4.39e-08	N
Childhood	rs9669247	12	752998	T	G	0.445	cg01201512	12	740338	0.52846	13.6551	0.42744	1.88e-38	N
Childhood	rs758792	12	676900	A	G	0.176	cg01201512	12	740338	-0.37728	-6.62974	0.02566	6.04e-11	N
Childhood	rs2279018	12	673283	A	C	0.324	cg01201512	12	740338	0.56645	13.5657	0.40216	5.12e-38	N
Childhood	rs36018882	12	676486	D	R	0.276	cg01201512	12	740338	0.26774	5.59304	0.24944	3.03e-08	N
Childhood	rs2607932	12	696910	C	T	0.44	cg01201512	12	740338	-0.37308	-8.82145	0.03941	6.55e-18	N
Childhood	rs34038797	12	740009	G	C	0.473	cg01201512	12	740338	0.9593	32.4971	0.45021	3.28e-150	N
Childhood	rs55763859	12	714910	T	C	0.07	cg01201512	12	740338	0.63759	7.74655	0.39399	2.75e-14	N
Childhood	rs740891	12	675920	T	C	0.272	cg01201512	12	740338	0.26416	5.47113	0.30069	5.92e-08	N
Childhood	rs12370938	12	738657	C	T	0.109	cg01201512	12	740338	0.58758	9.15638	0.39511	4.08e-19	N
Childhood	rs11063989	12	744129	G	A	0.109	cg01201512	12	740338	0.58758	9.15638	0.39511	4.08e-19	N
Childhood	rs77154245	12	745697	A	G	0.109	cg01201512	12	740338	0.58758	9.15638	0.39511	4.08e-19	N
Childhood	rs4980959	12	772673	A	C	0.371	cg01201512	12	740338	0.46348	11.2256	0.38836	2.51e-27	N
Childhood	rs61916657	12	672118	A	G	0.316	cg01201512	12	740338	0.55153	13.2401	0.39892	1.89e-36	N
Childhood	rs4980957	12	751753	C	T	0.48	cg01201512	12	740338	-0.24825	-5.94991	0.03378	3.95e-09	N
Childhood	rs11616050	12	783350	G	A	0.159	cg01201512	12	740338	-0.56851	-10.3449	0.07256	1.12e-23	N
Childhood	rs7955256	12	783987	G	A	0.159	cg01201512	12	740338	-0.56851	-10.3449	0.07256	1.12e-23	N
Childhood	rs7978345	12	784258	T	C	0.159	cg01201512	12	740338	-0.56851	-10.3449	0.07256	1.12e-23	N
Childhood	rs12311862	12	671243	C	T	0.294	cg01201512	12	740338	0.46048	10.343	0.39457	1.14e-23	N
Childhood	rs7295886	12	708696	A	G	0.493	cg01201512	12	740338	-0.42336	-10.3398	0.12398	1.17e-23	N
Childhood	rs11063910	12	732520	C	A	0.185	cg01201512	12	740338	-0.47062	-9.1146	0.07327	5.79e-19	N
Childhood	rs77384093	12	775336	T	C	0.159	cg01201512	12	740338	-0.56763	-10.3268	0.07256	1.32e-23	N
Childhood	rs11611269	12	776075	T	C	0.159	cg01201512	12	740338	-0.56763	-10.3268	0.07256	1.32e-23	N
Childhood	rs7315709	12	776097	C	A	0.159	cg01201512	12	740338	-0.56763	-10.3268	0.07256	1.32e-23	N
Childhood	rs7959599	12	777998	C	A	0.159	cg01201512	12	740338	-0.56763	-10.3268	0.07256	1.32e-23	N
Childhood	rs112852068	12	778691	T	C	0.159	cg01201512	12	740338	-0.56763	-10.3268	0.07256	1.32e-23	N
Childhood	rs112824854	12	778799	A	G	0.159	cg01201512	12	740338	-0.56763	-10.3268	0.07256	1.32e-23	N
Childhood	rs112920018	12	778807	G	A	0.159	cg01201512	12	740338	-0.56763	-10.3268	0.07256	1.32e-23	N
Childhood	rs78909452	12	779120	G	T	0.159	cg01201512	12	740338	-0.56763	-10.3268	0.07256	1.32e-23	N
Childhood	rs78225954	12	779142	G	A	0.159	cg01201512	12	740338	-0.56763	-10.3268	0.07256	1.32e-23	N
Childhood	rs74840038	12	779168	T	G	0.159	cg01201512	12	740338	-0.56763	-10.3268	0.07256	1.32e-23	N
Childhood	rs7137755	12	779470	T	C	0.159	cg01201512	12	740338	-0.56763	-10.3268	0.07256	1.32e-23	N
Childhood	rs7314661	12	779906	A	G	0.159	cg01201512	12	740338	-0.56763	-10.3268	0.07256	1.32e-23	N
Childhood	rs200124061	12	780793	I	R	0.159	cg01201512	12	740338	-0.56763	-10.3268	0.07256	1.32e-23	N
Childhood	rs11609783	12	735768	A	G	0.129	cg01201512	12	740338	-0.64326	-10.3112	0.07544	1.53e-23	N
Childhood	rs2607936	12	696078	A	G	0.225	cg01201512	12	740338	-0.44714	-8.70981	0.07349	1.62e-17	N
Childhood	rs11610368	12	771790	A	G	0.188	cg01201512	12	740338	-0.53396	-10.296	0.07398	1.76e-23	N
Childhood	rs2535389	12	706125	C	G	0.23	cg01201512	12	740338	-0.44131	-8.67006	0.0741	2.24e-17	N
Childhood	rs10849312	12	707906	T	C	0.229	cg01201512	12	740338	-0.443	-8.66946	0.07398	2.25e-17	N
Childhood	rs2535388	12	705734	C	G	0.23	cg01201512	12	740338	-0.4404	-8.64899	0.07406	2.65e-17	N
Childhood	rs80001503	12	679978	T	C	0.094	cg01201512	12	740338	0.51221	7.38578	0.39952	3.68e-13	N
Childhood	rs61916664	12	727508	A	G	0.473	cg01201512	12	740338	-0.86199	-26.401	0.44417	4.66e-112	N
Childhood	rs10774375	12	723902	A	G	0.37	cg01201512	12	740338	0.29616	6.56129	0.10642	9.37e-11	N
Childhood	rs10849345	12	723981	G	A	0.37	cg01201512	12	740338	0.29616	6.56129	0.10642	9.37e-11	N
Childhood	rs887512	12	678210	A	G	0.168	cg01201512	12	740338	-0.42852	-7.41314	0.02936	3.04e-13	N
Childhood	rs185905786	12	710514	T	C	0.049	cg01201512	12	740338	-0.55386	-5.43568	0.07648	7.18e-08	N
Childhood	rs2535413	12	679365	A	C	0.36	cg01201512	12	740338	-0.31273	-7.0628	0.03669	3.45e-12	N
Childhood	rs7968756	12	709529	T	G	0.245	cg01201512	12	740338	-0.3681	-7.33875	0.06917	5.13e-13	N
Childhood	rs10849390	12	755252	G	A	0.194	cg01201512	12	740338	-0.57256	-11.1563	0.07486	4.95e-27	N
Childhood	rs28490267	7	86552701	C	T	0.107	cg01201512	12	740338	0.37955	5.4666	0.36551	6.07e-08	Y
Childhood	rs12367803	12	727344	G	A	0.067	cg01201512	12	740338	0.59152	7.29498	0.39318	6.97e-13	N
Childhood	rs10849313	12	708321	A	G	0.23	cg01201512	12	740338	-0.43476	-8.52846	0.07357	6.95e-17	N
Childhood	rs10774355	12	708373	C	G	0.23	cg01201512	12	740338	-0.43476	-8.52846	0.07357	6.95e-17	N
Childhood	rs11063806	12	708597	G	A	0.494	cg01201512	12	740338	-0.41668	-10.1448	0.11975	7.02e-23	N
Childhood	rs7308247	12	708626	G	A	0.229	cg01201512	12	740338	-0.43249	-8.47849	0.07394	1.03e-16	N
Childhood	rs201841809	12	763870	D	R	0.317	cg01201512	12	740338	-0.4513	-10.096	0.08512	1.1e-22	N
Childhood	rs60759266	12	763872	A	C	0.317	cg01201512	12	740338	-0.4513	-10.096	0.08512	1.1e-22	N
Childhood	rs7487827	12	751619	A	T	0.498	cg01201512	12	740338	0.78423	22.948	0.44382	1.12e-90	N
Childhood	rs2369391	12	751609	C	A	0.497	cg01201512	12	740338	0.78049	22.814	0.44373	7.4e-90	N
Childhood	rs11063803	12	708285	T	A	0.496	cg01201512	12	740338	-0.41235	-10.081	0.10572	1.25e-22	N
Childhood	rs10651759	12	717896	I	R	0.278	cg01201512	12	740338	0.45506	10.0756	0.38713	1.32e-22	N
Childhood	rs2535404	12	719663	T	C	0.278	cg01201512	12	740338	0.45506	10.0756	0.38713	1.32e-22	N
Childhood	rs11063804	12	708318	C	T	0.496	cg01201512	12	740338	-0.41248	-10.0719	0.11771	1.36e-22	N
Childhood	rs2607921	12	711496	T	C	0.396	cg01201512	12	740338	-0.80328	-22.2461	0.43379	2.12e-86	N
Childhood	rs2535392	12	711646	T	C	0.396	cg01201512	12	740338	-0.80328	-22.2461	0.43379	2.12e-86	N
Childhood	rs2535393	12	711662	T	C	0.396	cg01201512	12	740338	-0.80328	-22.2461	0.43379	2.12e-86	N
Childhood	rs7969886	12	781993	T	C	0.426	cg01201512	12	740338	0.34285	8.39375	0.28882	2.01e-16	N
Childhood	rs12578245	12	744925	T	C	0.17	cg01201512	12	740338	-0.63656	-11.6069	0.07875	5.66e-29	N
Childhood	rs71447502	12	718484	G	T	0.286	cg01201512	12	740338	0.43329	9.31977	0.38954	1.02e-19	N
Childhood	rs12369801	12	707956	C	T	0.49	cg01201512	12	740338	-0.4166	-10.1903	0.11849	4.64e-23	N
Childhood	rs146721758	12	718958	I	R	0.286	cg01201512	12	740338	0.43422	9.31093	0.38831	1.1e-19	N
Childhood	rs4980838	12	710461	G	C	0.176	cg01201512	12	740338	-0.5311	-9.95033	0.07569	4.08e-22	N
Childhood	rs201083426	12	768219	I	R	0.101	cg01201512	12	740338	0.45772	6.41507	0.39069	2.36e-10	N
Childhood	rs73037152	12	783956	C	A	0.069	cg01201512	12	740338	0.47781	5.81861	0.37757	8.46e-09	N
Childhood	rs17754970	12	773262	C	A	0.207	cg01201512	12	740338	0.58773	12.3809	0.39823	1.96e-32	N
Childhood	rs61916682	12	779358	T	C	0.207	cg01201512	12	740338	0.58773	12.3809	0.39823	1.96e-32	N
Childhood	rs60184217	12	720535	D	R	0.045	cg01201512	12	740338	-0.55583	-5.37655	0.07031	9.87e-08	N
Childhood	rs2607940	12	680289	A	T	0.228	cg01201512	12	740338	-0.42846	-8.3607	0.07315	2.61e-16	N
Childhood	rs77179724	12	724461	A	G	0.045	cg01201512	12	740338	-0.55583	-5.37655	0.07031	9.87e-08	N
Childhood	rs76914415	12	729505	A	G	0.045	cg01201512	12	740338	-0.55583	-5.37655	0.07031	9.87e-08	N
Childhood	rs2535427	12	686170	T	C	0.228	cg01201512	12	740338	-0.42671	-8.35425	0.07281	2.74e-16	N
Childhood	rs11063823	12	710873	T	C	0.22	cg01201512	12	740338	-0.60496	-12.3357	0.08037	3.15e-32	N
Childhood	rs2535403	12	718885	T	C	0.439	cg01201512	12	740338	-0.71858	-19.9205	0.43544	1.7e-72	N
Childhood	rs66492167	12	695301	I	R	0.227	cg01201512	12	740338	-0.42911	-8.33723	0.07342	3.13e-16	N
Childhood	rs2607930	12	697182	G	A	0.227	cg01201512	12	740338	-0.42911	-8.33723	0.07342	3.13e-16	N
Childhood	rs2607924	12	700675	G	C	0.227	cg01201512	12	740338	-0.42911	-8.33723	0.07342	3.13e-16	N
Childhood	rs2535398	12	713752	T	C	0.359	cg01201512	12	740338	-0.26299	-5.79169	0.02652	9.88e-09	N
Childhood	rs56241723	12	722834	A	G	0.118	cg01201512	12	740338	0.5776	9.28205	0.39622	1.41e-19	N
Childhood	rs55829986	12	729919	T	C	0.108	cg01201512	12	740338	0.58456	9.08862	0.39491	7.2e-19	N
Childhood	rs113397033	12	689584	C	T	0.095	cg01201512	12	740338	0.55764	8.16301	0.39802	1.21e-15	N
Childhood	rs10849372	12	740938	T	C	0.331	cg01201512	12	740338	-0.50982	-12.0845	0.09105	4.32e-31	N
Childhood	rs10849373	12	740961	A	G	0.331	cg01201512	12	740338	-0.50982	-12.0845	0.09105	4.32e-31	N
Childhood	rs11342650	12	734601	D	R	0.452	cg01201512	12	740338	0.48066	12.0745	0.41362	4.79e-31	N
Childhood	rs2607928	12	697485	T	C	0.489	cg01201512	12	740338	-0.40817	-9.7888	0.08985	1.72e-21	N
Childhood	rs2607927	12	697633	G	C	0.489	cg01201512	12	740338	-0.40817	-9.7888	0.08985	1.72e-21	N
Childhood	rs35239954	12	723112	A	T	0.183	cg01201512	12	740338	-0.46343	-8.87042	0.07327	4.39e-18	N
Childhood	rs4980953	12	733703	T	A	0.454	cg01201512	12	740338	0.48048	12.0423	0.41362	6.68e-31	N
Childhood	rs2535411	12	677601	A	G	0.359	cg01201512	12	740338	0.25512	5.76293	0.06381	1.16e-08	N
Childhood	rs181601255	12	710530	A	G	0.164	cg01201512	12	740338	0.53162	9.71511	0.39295	3.31e-21	N
Childhood	rs7307464	12	708027	G	A	0.489	cg01201512	12	740338	-0.41821	-10.2203	0.11912	3.52e-23	N
Childhood	rs7298783	12	708043	T	C	0.489	cg01201512	12	740338	-0.41821	-10.2203	0.11912	3.52e-23	N
Childhood	rs1870200	12	782982	G	A	0.169	cg01201512	12	740338	-0.52366	-9.70008	0.07177	3.78e-21	N
Childhood	rs7958916	12	784043	C	T	0.169	cg01201512	12	740338	-0.52366	-9.70008	0.07177	3.78e-21	N
Childhood	rs740893	12	676209	G	C	0.216	cg01201512	12	740338	0.47742	9.68677	0.39294	4.25e-21	N
Childhood	rs34924938	12	781125	I	R	0.168	cg01201512	12	740338	-0.52295	-9.67815	0.07166	4.58e-21	N
Childhood	rs58425938	12	781654	G	A	0.168	cg01201512	12	740338	-0.52295	-9.67815	0.07166	4.58e-21	N
Childhood	rs11615483	12	782366	G	A	0.168	cg01201512	12	740338	-0.52295	-9.67815	0.07166	4.58e-21	N
Childhood	rs74056408	12	727527	A	G	0.35	cg01201512	12	740338	-0.72001	-18.4889	0.40539	3.33e-64	N
Childhood	rs34798889	12	670808	C	G	0.303	cg01201512	12	740338	0.51577	11.9576	0.3993	1.6e-30	N
Childhood	rs4980954	12	740771	A	G	0.336	cg01201512	12	740338	0.71461	18.4018	0.44451	1.05e-63	N
Childhood	rs10774393	12	747675	G	A	0.331	cg01201512	12	740338	0.71378	18.397	0.44411	1.11e-63	N
Childhood	rs10774392	12	747645	G	A	0.331	cg01201512	12	740338	0.7139	18.3898	0.4443	1.22e-63	N
Childhood	rs11837457	12	686983	G	A	0.094	cg01201512	12	740338	0.56023	8.18687	0.39806	1e-15	N
Childhood	rs11613701	12	753331	A	G	0.184	cg01201512	12	740338	-0.61965	-11.8968	0.07571	2.98e-30	N
Childhood	rs2535385	12	703841	C	G	0.23	cg01201512	12	740338	-0.41855	-8.18433	0.07342	1.02e-15	N
Childhood	rs113969650	12	690402	G	A	0.094	cg01201512	12	740338	0.55975	8.17923	0.39797	1.06e-15	N
Childhood	rs2535423	12	685491	C	G	0.136	cg01201512	12	740338	-0.58854	-9.60744	0.07231	8.51e-21	N
Childhood	rs34689219	12	750846	I	R	0.335	cg01201512	12	740338	0.69858	17.8942	0.44423	7.83e-61	N
Childhood	rs2109552	12	710529	G	A	0.157	cg01201512	12	740338	0.32899	5.722	0.38051	1.47e-08	N
Childhood	rs58766696	12	720932	G	C	0.045	cg01201512	12	740338	-0.55583	-5.37655	0.07031	9.87e-08	N
Childhood	rs2535399	12	717477	C	A	0.458	cg01201512	12	740338	0.47464	11.8087	0.41068	7.33e-30	N
Childhood	rs7307242	12	750695	A	T	0.328	cg01201512	12	740338	0.69772	17.7455	0.44313	5.36e-60	N
Childhood	rs1860613	12	671670	T	C	0.431	cg01201512	12	740338	0.39914	9.5567	0.127	1.33e-20	N
Childhood	rs10849328	12	712619	T	A	0.189	cg01201512	12	740338	-0.41617	-8.09888	0.07057	1.97e-15	N
Childhood	rs10849334	12	719312	G	A	0.286	cg01201512	12	740338	0.44124	9.53834	0.3898	1.55e-20	N
Childhood	rs12370021	12	681639	T	G	0.094	cg01201512	12	740338	0.55482	8.0845	0.39802	2.2e-15	N
Childhood	rs73034189	12	674099	A	C	0.212	cg01201512	12	740338	0.4661	9.44962	0.39131	3.35e-20	N
Childhood	rs1468624	12	673854	A	G	0.187	cg01201512	12	740338	-0.31592	-5.69025	0.02801	1.76e-08	N
Childhood	rs7300590	12	750935	A	C	0.346	cg01201512	12	740338	0.66782	17.0342	0.44227	4.81e-56	N
Childhood	rs1471132	12	751308	G	T	0.345	cg01201512	12	740338	0.6667	17.0075	0.44169	6.74e-56	N
Childhood	rs111932820	12	751964	T	C	0.347	cg01201512	12	740338	0.66721	16.9894	0.44227	8.48e-56	N
Childhood	rs10713836	12	750963	D	R	0.345	cg01201512	12	740338	0.66278	16.8848	0.44203	3.18e-55	N
Childhood	rs2607925	12	699791	C	T	0.498	cg01201512	12	740338	-0.3929	-9.40512	0.05593	4.92e-20	N
Childhood	rs56150479	12	670893	A	G	0.331	cg01201512	12	740338	-0.31371	-6.92887	0.05811	8.5e-12	N
Childhood	rs11612359	12	730225	A	T	0.169	cg01201512	12	740338	-0.63975	-11.665	0.07899	3.15e-29	N
Childhood	rs11979332	7	86581745	A	G	0.109	cg01201512	12	740338	0.37299	5.39828	0.36555	8.78e-08	Y
Childhood	rs10774356	12	708444	C	G	0.23	cg01201512	12	740338	-0.43476	-8.52846	0.07357	6.95e-17	N
Childhood	rs10849333	12	719311	T	G	0.289	cg01201512	12	740338	0.43397	9.35359	0.38974	7.65e-20	N
Childhood	rs61916680	12	771785	A	G	0.259	cg01201512	12	740338	0.42973	9.34561	0.38611	8.19e-20	N
Childhood	rs2535387	12	704776	G	A	0.499	cg01201512	12	740338	-0.39035	-9.32542	0.05708	9.73e-20	N
Childhood	rs2607920	12	711891	A	T	0.169	cg01201512	12	740338	-0.63709	-11.5989	0.07875	6.13e-29	N
Childhood	rs2535397	12	713712	G	A	0.169	cg01201512	12	740338	-0.63709	-11.5989	0.07875	6.13e-29	N
Childhood	rs2607918	12	715368	A	G	0.169	cg01201512	12	740338	-0.63709	-11.5989	0.07875	6.13e-29	N
Childhood	rs2075032	12	717138	G	A	0.169	cg01201512	12	740338	-0.63709	-11.5989	0.07875	6.13e-29	N
Childhood	rs2535405	12	719681	G	A	0.169	cg01201512	12	740338	-0.63709	-11.5989	0.07875	6.13e-29	N
Childhood	rs7135801	12	726187	A	C	0.169	cg01201512	12	740338	-0.63709	-11.5989	0.07875	6.13e-29	N
Childhood	rs11615697	12	726849	A	G	0.169	cg01201512	12	740338	-0.63709	-11.5989	0.07875	6.13e-29	N
Childhood	rs74396113	12	727168	T	G	0.169	cg01201512	12	740338	-0.63709	-11.5989	0.07875	6.13e-29	N
Childhood	rs79984117	12	727335	A	G	0.169	cg01201512	12	740338	-0.63709	-11.5989	0.07875	6.13e-29	N
Childhood	rs78592292	12	727620	A	G	0.169	cg01201512	12	740338	-0.63709	-11.5989	0.07875	6.13e-29	N
Childhood	rs149052300	12	729523	D	R	0.169	cg01201512	12	740338	-0.63709	-11.5989	0.07875	6.13e-29	N
Childhood	rs113593768	12	730959	A	G	0.169	cg01201512	12	740338	-0.63709	-11.5989	0.07875	6.13e-29	N
Childhood	rs76000667	12	735046	A	G	0.169	cg01201512	12	740338	-0.63709	-11.5989	0.07875	6.13e-29	N
Childhood	rs56203073	12	736116	C	T	0.169	cg01201512	12	740338	-0.63709	-11.5989	0.07875	6.13e-29	N
Childhood	rs7979407	12	737095	T	C	0.169	cg01201512	12	740338	-0.63709	-11.5989	0.07875	6.13e-29	N
Childhood	rs11612275	12	771045	C	A	0.184	cg01201512	12	740338	-0.60356	-11.5837	0.07539	7.14e-29	N
Childhood	rs722097	12	714842	A	G	0.469	cg01201512	12	740338	-0.3876	-9.28976	0.06893	1.32e-19	N
Childhood	rs2607917	12	716051	A	G	0.469	cg01201512	12	740338	-0.3876	-9.28976	0.06893	1.32e-19	N
Childhood	rs11064129	12	771103	G	A	0.191	cg01201512	12	740338	-0.54493	-10.5178	0.07333	2.24e-24	N
Childhood	rs56061480	12	722843	A	G	0.118	cg01201512	12	740338	0.5776	9.28205	0.39622	1.41e-19	N
Childhood	rs11063874	12	723374	T	A	0.118	cg01201512	12	740338	0.5776	9.28205	0.39622	1.41e-19	N
Childhood	rs78674560	12	727583	A	C	0.118	cg01201512	12	740338	0.5776	9.28205	0.39622	1.41e-19	N
Childhood	rs74516064	12	727957	A	G	0.118	cg01201512	12	740338	0.5776	9.28205	0.39622	1.41e-19	N
Childhood	rs76108532	12	728207	A	T	0.118	cg01201512	12	740338	0.5776	9.28205	0.39622	1.41e-19	N
Childhood	rs74742609	12	728360	G	A	0.118	cg01201512	12	740338	0.5776	9.28205	0.39622	1.41e-19	N
Childhood	rs77353687	12	728369	C	G	0.118	cg01201512	12	740338	0.5776	9.28205	0.39622	1.41e-19	N
Childhood	rs77885270	12	728588	A	G	0.118	cg01201512	12	740338	0.5776	9.28205	0.39622	1.41e-19	N
Childhood	rs75632426	12	732859	T	C	0.118	cg01201512	12	740338	0.5776	9.28205	0.39622	1.41e-19	N
Childhood	rs56285241	12	736859	A	G	0.118	cg01201512	12	740338	0.5776	9.28205	0.39622	1.41e-19	N
Childhood	rs141116030	12	756092	D	R	0.181	cg01201512	12	740338	-0.60676	-11.5724	0.07508	8.01e-29	N
Childhood	rs55839256	12	740841	T	A	0.169	cg01201512	12	740338	-0.63448	-11.5535	0.07874	9.68e-29	N
Childhood	rs2061317	12	743927	G	A	0.169	cg01201512	12	740338	-0.63448	-11.5535	0.07874	9.68e-29	N
Childhood	rs12312948	12	778475	G	A	0.376	cg01201512	12	740338	0.47297	11.5491	0.38995	1.01e-28	N
Childhood	rs147722289	12	765606	I	R	0.183	cg01201512	12	740338	-0.6069	-11.5291	0.07509	1.24e-28	N
Childhood	rs76914074	12	768745	G	A	0.184	cg01201512	12	740338	-0.60361	-11.5245	0.0751	1.29e-28	N
Childhood	rs11614126	12	759345	A	G	0.182	cg01201512	12	740338	-0.60702	-11.5243	0.07511	1.3e-28	N
Childhood	rs111677314	12	710727	T	A	0.176	cg01201512	12	740338	0.54488	10.5017	0.3939	2.6e-24	N
Childhood	rs7299328	12	709098	A	C	0.497	cg01201512	12	740338	-0.41663	-10.1589	0.17432	6.18e-23	N
Childhood	rs7970800	12	777760	A	G	0.373	cg01201512	12	740338	0.46971	11.4326	0.38983	3.24e-28	N
Childhood	rs200093042	12	739063	D	R	0.089	cg01201512	12	740338	-0.42642	-5.47475	0.06972	5.8e-08	N
Middle Age	rs2535397	12	713712	G	A	0.153	cg01201512	12	740338	-0.55023	-9.06037	0.06292	1.14e-18	N
Middle Age	rs11063857	12	719335	T	C	0.282	cg01201512	12	740338	-0.56658	-12.1652	0.06905	3.61e-31	N
Middle Age	rs2535400	12	718202	A	G	0.229	cg01201512	12	740338	0.65481	12.6992	0.39455	1.44e-33	N
Middle Age	rs11063979	12	741219	G	C	0.109	cg01201512	12	740338	0.59516	8.31192	0.40106	4.49e-16	N
Middle Age	rs11063989	12	744129	G	A	0.109	cg01201512	12	740338	0.59516	8.31192	0.40106	4.49e-16	N
Middle Age	rs74840038	12	779168	T	G	0.157	cg01201512	12	740338	-0.52266	-8.72867	0.05832	1.7e-17	N
Middle Age	rs74056408	12	727527	A	G	0.356	cg01201512	12	740338	-0.6797	-15.9166	0.11174	2.83e-49	N
Middle Age	rs61916675	12	751514	G	A	0.355	cg01201512	12	740338	-0.5301	-11.8234	0.07243	1.14e-29	N
Middle Age	rs11064121	12	769122	T	C	0.188	cg01201512	12	740338	-0.47466	-8.38968	0.06108	2.46e-16	N
Middle Age	rs10849417	12	761560	A	T	0.274	cg01201512	12	740338	0.72676	15.6815	0.3951	4.6e-48	N
Middle Age	rs11063874	12	723374	T	A	0.118	cg01201512	12	740338	0.6101	8.96487	0.39885	2.5e-18	N
Middle Age	rs35926015	12	731403	A	G	0.205	cg01201512	12	740338	-0.49478	-8.95755	0.06266	2.66e-18	N
Middle Age	rs7979407	12	737095	T	C	0.153	cg01201512	12	740338	-0.55023	-9.06037	0.06292	1.14e-18	N
Middle Age	rs11064103	12	766741	T	C	0.275	cg01201512	12	740338	0.72928	15.746	0.39512	2.15e-48	N
Middle Age	rs11064129	12	771103	G	A	0.187	cg01201512	12	740338	-0.47993	-8.56812	0.06084	6.09e-17	N
Middle Age	rs12369036	12	731402	T	C	0.11	cg01201512	12	740338	0.5931	8.31782	0.4013	4.29e-16	N
Middle Age	rs1052967	12	754276	G	A	0.186	cg01201512	12	740338	-0.47514	-8.42969	0.06122	1.8e-16	N
Middle Age	rs11063942	12	735989	A	C	0.11	cg01201512	12	740338	0.5931	8.31782	0.4013	4.29e-16	N
Middle Age	rs7969886	12	781993	T	C	0.417	cg01201512	12	740338	0.38535	8.55556	0.04852	6.72e-17	N
Middle Age	rs34336285	12	721769	T	G	0.144	cg01201512	12	740338	-0.42235	-6.39882	0.05945	2.78e-10	N
Middle Age	rs12578245	12	744925	T	C	0.156	cg01201512	12	740338	-0.54866	-9.06844	0.06295	1.07e-18	N
Middle Age	rs185544348	12	739082	C	T	0.11	cg01201512	12	740338	0.5931	8.31782	0.4013	4.29e-16	N
Middle Age	rs55829986	12	729919	T	C	0.108	cg01201512	12	740338	0.59256	8.25349	0.40126	7.04e-16	N
Middle Age	rs1052454	12	672351	A	C	0.353	cg01201512	12	740338	-0.38276	-8.27831	0.0382	5.82e-16	N
Middle Age	rs9861	12	672372	A	G	0.355	cg01201512	12	740338	-0.38168	-8.24107	0.03916	7.75e-16	N
Middle Age	rs117957685	12	711827	T	C	0.079	cg01201512	12	740338	-0.52946	-6.39267	0.05779	2.88e-10	N
Middle Age	rs7298783	12	708043	T	C	0.482	cg01201512	12	740338	-0.40477	-9.11953	0.03497	7e-19	N
Middle Age	rs146052060	12	765528	D	R	0.186	cg01201512	12	740338	-0.47449	-8.36766	0.06059	2.92e-16	N
Middle Age	rs145063760	12	713664	T	C	0.079	cg01201512	12	740338	-0.52946	-6.39267	0.05779	2.88e-10	N
Middle Age	rs11063861	12	720311	A	C	0.109	cg01201512	12	740338	0.58759	8.21506	0.40126	9.45e-16	N
Middle Age	rs72495430	12	720397	I	R	0.109	cg01201512	12	740338	0.58759	8.21506	0.40126	9.45e-16	N
Middle Age	rs11063862	12	720782	C	A	0.109	cg01201512	12	740338	0.58759	8.21506	0.40126	9.45e-16	N
Middle Age	rs11063864	12	720859	G	C	0.109	cg01201512	12	740338	0.58759	8.21506	0.40126	9.45e-16	N
Middle Age	rs79984117	12	727335	A	G	0.153	cg01201512	12	740338	-0.55023	-9.06037	0.06292	1.14e-18	N
Middle Age	rs61916657	12	672118	A	G	0.305	cg01201512	12	740338	0.46042	9.74898	0.09485	3.3e-21	N
Middle Age	rs78871596	12	712704	C	T	0.138	cg01201512	12	740338	-0.40089	-5.95199	0.05986	4.09e-09	N
Middle Age	rs113969650	12	690402	G	A	0.096	cg01201512	12	740338	0.50996	6.63189	0.40011	6.39e-11	N
Middle Age	rs201083426	12	768219	I	R	0.102	cg01201512	12	740338	0.58903	7.64944	0.38424	6.29e-14	N
Middle Age	rs200093042	12	739063	D	R	0.09	cg01201512	12	740338	-0.54784	-6.9731	0.05954	6.88e-12	N
Middle Age	rs61916680	12	771785	A	G	0.244	cg01201512	12	740338	0.46652	8.98709	0.37153	2.09e-18	N
Middle Age	rs77353687	12	728369	C	G	0.118	cg01201512	12	740338	0.6101	8.96487	0.39885	2.5e-18	N
Middle Age	rs12369801	12	707956	C	T	0.483	cg01201512	12	740338	-0.40486	-9.13691	0.03515	6.06e-19	N
Middle Age	rs7955256	12	783987	G	A	0.157	cg01201512	12	740338	-0.52622	-8.73786	0.05837	1.58e-17	N
Middle Age	rs12368326	12	763370	T	A	0.275	cg01201512	12	740338	0.73003	15.8426	0.39488	6.83e-49	N
Middle Age	rs2607933	12	696886	G	A	0.422	cg01201512	12	740338	-0.34746	-7.63649	0.02508	6.91e-14	N
Middle Age	rs7300590	12	750935	A	C	0.34	cg01201512	12	740338	0.76552	18.105	0.42334	6.28e-61	N
Middle Age	rs12307171	12	768874	C	T	0.188	cg01201512	12	740338	-0.47466	-8.38968	0.06108	2.46e-16	N
Middle Age	rs59288136	12	690677	T	C	0.174	cg01201512	12	740338	0.54476	9.62487	0.39694	9.69e-21	N
Middle Age	rs61919360	12	679550	T	C	0.099	cg01201512	12	740338	0.50308	6.64065	0.40011	6.05e-11	N
Middle Age	rs78592292	12	727620	A	G	0.153	cg01201512	12	740338	-0.55023	-9.06037	0.06292	1.14e-18	N
Middle Age	rs9669247	12	752998	T	G	0.447	cg01201512	12	740338	0.618	14.223	0.39115	9.25e-41	N
Middle Age	rs2535413	12	679365	A	C	0.351	cg01201512	12	740338	-0.26601	-5.4893	0.02104	5.55e-08	N
Middle Age	rs11615483	12	782366	G	A	0.166	cg01201512	12	740338	-0.44899	-7.57472	0.05797	1.08e-13	N
Middle Age	rs7315709	12	776097	C	A	0.157	cg01201512	12	740338	-0.52266	-8.72867	0.05832	1.7e-17	N
Middle Age	rs4980955	12	742324	G	C	0.368	cg01201512	12	740338	0.63714	14.6239	0.4138	9.92e-43	N
Middle Age	rs6489662	12	726015	G	C	0.228	cg01201512	12	740338	0.66713	13.0541	0.39765	3.36e-35	N
Middle Age	rs76914074	12	768745	G	A	0.179	cg01201512	12	740338	-0.54535	-9.55331	0.06267	1.8e-20	N
Middle Age	rs73034189	12	674099	A	C	0.194	cg01201512	12	740338	0.47594	8.28835	0.37906	5.39e-16	N
Middle Age	rs10774375	12	723902	A	G	0.374	cg01201512	12	740338	0.28181	5.94332	0.03001	4.3e-09	N
Middle Age	rs11614126	12	759345	A	G	0.176	cg01201512	12	740338	-0.54367	-9.48671	0.0621	3.18e-20	N
Middle Age	rs12311862	12	671243	C	T	0.286	cg01201512	12	740338	0.51327	10.173	0.35971	7.67e-23	N
Middle Age	rs73596277	12	719011	T	G	0.079	cg01201512	12	740338	-0.52946	-6.39267	0.05779	2.88e-10	N
Middle Age	rs78674560	12	727583	A	C	0.118	cg01201512	12	740338	0.6101	8.96487	0.39885	2.5e-18	N
Middle Age	rs2159599	12	710441	G	A	0.233	cg01201512	12	740338	-0.49278	-9.45718	0.06431	4.09e-20	N
Middle Age	rs2535389	12	706125	C	G	0.228	cg01201512	12	740338	-0.32007	-5.93245	0.04891	4.58e-09	N
Middle Age	rs12579736	12	770541	T	C	0.188	cg01201512	12	740338	-0.47466	-8.38968	0.06108	2.46e-16	N
Middle Age	rs147722289	12	765606	I	R	0.177	cg01201512	12	740338	-0.54588	-9.53686	0.06154	2.07e-20	N
Middle Age	rs7308247	12	708626	G	A	0.225	cg01201512	12	740338	-0.31764	-5.80824	0.05343	9.37e-09	N
Middle Age	rs2607936	12	696078	A	G	0.22	cg01201512	12	740338	-0.32556	-5.95177	0.05053	4.09e-09	N
Middle Age	rs2607932	12	696910	C	T	0.431	cg01201512	12	740338	-0.31325	-6.88418	0.02307	1.24e-11	N
Middle Age	rs2607931	12	696912	G	C	0.431	cg01201512	12	740338	-0.31325	-6.88418	0.02307	1.24e-11	N
Middle Age	rs2535387	12	704776	G	A	0.492	cg01201512	12	740338	-0.34955	-8.01544	0.02827	4.28e-15	N
Middle Age	rs2607930	12	697182	G	A	0.225	cg01201512	12	740338	-0.32169	-5.91082	0.04894	5.19e-09	N
Middle Age	rs2607924	12	700675	G	C	0.225	cg01201512	12	740338	-0.32169	-5.91082	0.04894	5.19e-09	N
Middle Age	rs7303000	12	750401	G	A	0.486	cg01201512	12	740338	0.37107	8.22847	0.035	8.53e-16	N
Middle Age	rs112852068	12	778691	T	C	0.157	cg01201512	12	740338	-0.52266	-8.72867	0.05832	1.7e-17	N
Middle Age	rs11611524	12	771552	G	C	0.181	cg01201512	12	740338	-0.54852	-9.74604	0.0621	3.38e-21	N
Middle Age	rs2607940	12	680289	A	T	0.223	cg01201512	12	740338	-0.30885	-5.64053	0.05053	2.41e-08	N
Middle Age	rs4639990	12	710605	A	G	0.21	cg01201512	12	740338	-0.43785	-7.97686	0.05995	5.7e-15	N
Middle Age	rs2369391	12	751609	C	A	0.484	cg01201512	12	740338	0.81149	22.1302	0.42407	1.12e-83	N
Middle Age	rs34798889	12	670808	C	G	0.293	cg01201512	12	740338	0.44841	9.3272	0.07196	1.23e-19	N
Middle Age	rs2535414	12	679366	G	C	0.35	cg01201512	12	740338	-0.26501	-5.44024	0.0198	7.24e-08	N
Middle Age	rs1870200	12	782982	G	A	0.166	cg01201512	12	740338	-0.45148	-7.57512	0.05705	1.07e-13	N
Middle Age	rs11310736	12	730638	D	R	0.23	cg01201512	12	740338	0.659	12.8024	0.39854	4.85e-34	N
Middle Age	rs80001503	12	679978	T	C	0.096	cg01201512	12	740338	0.46913	6.00596	0.394	2.98e-09	N
Middle Age	rs10849345	12	723981	G	A	0.374	cg01201512	12	740338	0.28181	5.94332	0.03001	4.3e-09	N
Middle Age	rs146721758	12	718958	I	R	0.282	cg01201512	12	740338	0.49617	9.89039	0.38264	9.53e-22	N
Middle Age	rs113593768	12	730959	A	G	0.153	cg01201512	12	740338	-0.55023	-9.06037	0.06292	1.14e-18	N
Middle Age	rs111479309	12	720735	T	C	0.079	cg01201512	12	740338	-0.52946	-6.39267	0.05779	2.88e-10	N
Middle Age	rs113397033	12	689584	C	T	0.097	cg01201512	12	740338	0.51532	6.74173	0.40011	3.15e-11	N
Middle Age	rs2535395	12	713569	C	T	0.229	cg01201512	12	740338	0.65072	12.6049	0.3943	3.86e-33	N
Middle Age	rs145983369	12	726246	G	C	0.079	cg01201512	12	740338	-0.52624	-6.33141	0.05779	4.21e-10	N
Middle Age	rs12370021	12	681639	T	G	0.096	cg01201512	12	740338	0.52495	6.85741	0.40015	1.48e-11	N
Middle Age	rs11610368	12	771790	A	G	0.188	cg01201512	12	740338	-0.46691	-8.31813	0.0602	4.28e-16	N
Middle Age	rs11612275	12	771045	C	A	0.182	cg01201512	12	740338	-0.55111	-9.79793	0.0628	2.15e-21	N
Middle Age	rs7307242	12	750695	A	T	0.32	cg01201512	12	740338	0.78146	18.1505	0.42897	3.54e-61	N
Middle Age	rs2535388	12	705734	C	G	0.228	cg01201512	12	740338	-0.32023	-5.93453	0.04892	4.53e-09	N
Middle Age	rs722097	12	714842	A	G	0.475	cg01201512	12	740338	-0.35769	-7.87562	0.03991	1.21e-14	N
Middle Age	rs2607917	12	716051	A	G	0.475	cg01201512	12	740338	-0.35769	-7.87562	0.03991	1.21e-14	N
Middle Age	rs11064128	12	770929	T	G	0.188	cg01201512	12	740338	-0.46387	-8.18146	0.06059	1.22e-15	N
Middle Age	rs56285241	12	736859	A	G	0.119	cg01201512	12	740338	0.61524	9.06642	0.39911	1.09e-18	N
Middle Age	rs78225954	12	779142	G	A	0.157	cg01201512	12	740338	-0.52266	-8.72867	0.05832	1.7e-17	N
Middle Age	rs4980953	12	733703	T	A	0.441	cg01201512	12	740338	0.53389	12.4076	0.39079	2.99e-32	N
Middle Age	rs4980838	12	710461	G	C	0.179	cg01201512	12	740338	-0.44657	-7.53968	0.0635	1.38e-13	N
Middle Age	rs56150479	12	670893	A	G	0.331	cg01201512	12	740338	-0.31309	-6.66909	0.02077	5.04e-11	N
Middle Age	rs77384093	12	775336	T	C	0.157	cg01201512	12	740338	-0.52266	-8.72867	0.05832	1.7e-17	N
Middle Age	rs7135801	12	726187	A	C	0.153	cg01201512	12	740338	-0.55023	-9.06037	0.06292	1.14e-18	N
Middle Age	rs11615697	12	726849	A	G	0.153	cg01201512	12	740338	-0.55023	-9.06037	0.06292	1.14e-18	N
Middle Age	rs34689219	12	750846	I	R	0.324	cg01201512	12	740338	0.80844	19.1558	0.43104	9.89e-67	N
Middle Age	rs76000667	12	735046	A	G	0.153	cg01201512	12	740338	-0.55023	-9.06037	0.06292	1.14e-18	N
Middle Age	rs56203073	12	736116	C	T	0.153	cg01201512	12	740338	-0.55023	-9.06037	0.06292	1.14e-18	N
Middle Age	rs55839256	12	740841	T	A	0.154	cg01201512	12	740338	-0.55023	-9.06037	0.06292	1.14e-18	N
Middle Age	rs2061317	12	743927	G	A	0.154	cg01201512	12	740338	-0.55023	-9.06037	0.06292	1.14e-18	N
Middle Age	rs2607921	12	711496	T	C	0.395	cg01201512	12	740338	-0.75188	-18.8696	0.39341	3.86e-65	N
Middle Age	rs10849312	12	707906	T	C	0.226	cg01201512	12	740338	-0.3167	-5.81609	0.05038	8.96e-09	N
Middle Age	rs10849313	12	708321	A	G	0.226	cg01201512	12	740338	-0.3167	-5.81609	0.05038	8.96e-09	N
Middle Age	rs117461373	12	713156	A	G	0.079	cg01201512	12	740338	-0.52624	-6.33141	0.05779	4.21e-10	N
Middle Age	rs2535392	12	711646	T	C	0.395	cg01201512	12	740338	-0.75188	-18.8696	0.39341	3.86e-65	N
Middle Age	rs74407257	12	743169	C	T	0.078	cg01201512	12	740338	-0.53424	-6.35029	0.05904	3.75e-10	N
Middle Age	rs2075032	12	717138	G	A	0.153	cg01201512	12	740338	-0.55023	-9.06037	0.06292	1.14e-18	N
Middle Age	rs60759266	12	763872	A	C	0.334	cg01201512	12	740338	-0.48675	-10.737	0.07111	4.3e-25	N
Middle Age	rs7310239	12	723104	T	A	0.453	cg01201512	12	740338	0.52506	12.1784	0.35061	3.16e-31	N
Middle Age	rs2535405	12	719681	G	A	0.153	cg01201512	12	740338	-0.55023	-9.06037	0.06292	1.14e-18	N
Middle Age	rs740893	12	676209	G	C	0.197	cg01201512	12	740338	0.48128	8.45177	0.38062	1.52e-16	N
Middle Age	rs139179759	12	770241	D	R	0.188	cg01201512	12	740338	-0.47466	-8.38968	0.06108	2.46e-16	N
Middle Age	rs2607928	12	697485	T	C	0.482	cg01201512	12	740338	-0.39224	-9.01737	0.03341	1.63e-18	N
Middle Age	rs2535393	12	711662	T	C	0.395	cg01201512	12	740338	-0.75188	-18.8696	0.39341	3.86e-65	N
Middle Age	rs11616050	12	783350	G	A	0.157	cg01201512	12	740338	-0.52622	-8.73786	0.05837	1.58e-17	N
Middle Age	rs74396113	12	727168	T	G	0.153	cg01201512	12	740338	-0.55023	-9.06037	0.06292	1.14e-18	N
Middle Age	rs55779635	12	750992	T	C	0.154	cg01201512	12	740338	-0.55023	-9.06037	0.06292	1.14e-18	N
Middle Age	rs76108532	12	728207	A	T	0.118	cg01201512	12	740338	0.6101	8.96487	0.39885	2.5e-18	N
Middle Age	rs11063803	12	708285	T	A	0.489	cg01201512	12	740338	-0.38989	-8.68141	0.03128	2.48e-17	N
Middle Age	rs11063910	12	732520	C	A	0.205	cg01201512	12	740338	-0.49478	-8.95755	0.06266	2.66e-18	N
Middle Age	rs10849359	12	737230	A	G	0.205	cg01201512	12	740338	-0.49478	-8.95755	0.06266	2.66e-18	N
Middle Age	rs2535399	12	717477	C	A	0.446	cg01201512	12	740338	0.51407	11.9588	0.34207	2.93e-30	N
Middle Age	rs2607920	12	711891	A	T	0.153	cg01201512	12	740338	-0.55023	-9.06037	0.06292	1.14e-18	N
Middle Age	rs11064006	12	746208	T	A	0.468	cg01201512	12	740338	-0.29592	-6.49373	0.02409	1.54e-10	N
Middle Age	rs35981192	12	727861	C	G	0.204	cg01201512	12	740338	-0.49326	-8.91985	0.06266	3.62e-18	N
Middle Age	rs115104227	12	751858	C	G	0.085	cg01201512	12	740338	-0.47017	-5.74789	0.05903	1.32e-08	N
Middle Age	rs2607935	12	696818	G	A	0.424	cg01201512	12	740338	-0.34713	-7.61326	0.02508	8.16e-14	N
Middle Age	rs139157130	12	768243	D	R	0.185	cg01201512	12	740338	-0.5049	-8.90623	0.06136	4.04e-18	N
Middle Age	rs2607934	12	696863	G	A	0.424	cg01201512	12	740338	-0.34608	-7.59598	0.02501	9.24e-14	N
Middle Age	rs55800929	12	752360	A	G	0.153	cg01201512	12	740338	-0.54192	-8.89947	0.06284	4.27e-18	N
Middle Age	rs7958916	12	784043	C	T	0.166	cg01201512	12	740338	-0.45148	-7.57512	0.05705	1.07e-13	N
Middle Age	rs58425938	12	781654	G	A	0.166	cg01201512	12	740338	-0.44899	-7.57472	0.05797	1.08e-13	N
Middle Age	rs17754970	12	773262	C	A	0.2	cg01201512	12	740338	0.62671	11.6632	0.39107	5.65e-29	N
Middle Age	rs11063823	12	710873	T	C	0.212	cg01201512	12	740338	-0.60741	-11.6323	0.06798	7.68e-29	N
Middle Age	rs12370938	12	738657	C	T	0.11	cg01201512	12	740338	0.5931	8.31782	0.4013	4.29e-16	N
Middle Age	rs61916682	12	779358	T	C	0.2	cg01201512	12	740338	0.61831	11.4789	0.39081	3.49e-28	N
Middle Age	rs12309939	12	730460	A	T	0.203	cg01201512	12	740338	-0.49326	-8.91985	0.06266	3.62e-18	N
Middle Age	rs74516064	12	727957	A	G	0.118	cg01201512	12	740338	0.6101	8.96487	0.39885	2.5e-18	N
Middle Age	rs34038797	12	740009	G	C	0.472	cg01201512	12	740338	0.99747	32.3853	0.43987	5.62e-144	N
Middle Age	rs12832701	12	751499	T	C	0.327	cg01201512	12	740338	0.73122	16.7849	0.41588	8.06e-54	N
Middle Age	rs12227328	12	719236	C	T	0.203	cg01201512	12	740338	-0.48984	-8.84782	0.06263	6.5e-18	N
Middle Age	rs36013318	12	720548	T	G	0.203	cg01201512	12	740338	-0.48984	-8.84782	0.06263	6.5e-18	N
Middle Age	rs56007076	12	723108	A	T	0.203	cg01201512	12	740338	-0.48984	-8.84782	0.06263	6.5e-18	N
Middle Age	rs35239954	12	723112	A	T	0.203	cg01201512	12	740338	-0.48984	-8.84782	0.06263	6.5e-18	N
Middle Age	rs12231386	12	726308	C	G	0.203	cg01201512	12	740338	-0.48984	-8.84782	0.06263	6.5e-18	N
Middle Age	rs2607927	12	697633	G	C	0.482	cg01201512	12	740338	-0.3923	-9.03311	0.03338	1.43e-18	N
Middle Age	rs11611269	12	776075	T	C	0.157	cg01201512	12	740338	-0.52266	-8.72867	0.05832	1.7e-17	N
Middle Age	rs74742609	12	728360	G	A	0.118	cg01201512	12	740338	0.6101	8.96487	0.39885	2.5e-18	N
Middle Age	rs34924938	12	781125	I	R	0.166	cg01201512	12	740338	-0.44899	-7.57472	0.05797	1.08e-13	N
Middle Age	rs181601255	12	710530	A	G	0.154	cg01201512	12	740338	0.64167	10.2285	0.38581	4.65e-23	N
Middle Age	rs12312948	12	778475	G	A	0.365	cg01201512	12	740338	0.51093	11.1838	0.36673	6.16e-27	N
Middle Age	rs6489710	12	777008	T	G	0.363	cg01201512	12	740338	0.50724	11.1163	0.36571	1.18e-26	N
Middle Age	rs7970800	12	777760	A	G	0.363	cg01201512	12	740338	0.50724	11.1163	0.36571	1.18e-26	N
Middle Age	rs200088693	12	690273	D	R	0.07	cg01201512	12	740338	0.49275	5.40858	0.39879	8.58e-08	N
Middle Age	rs7136756	12	756901	A	G	0.341	cg01201512	12	740338	-0.50188	-11.0948	0.07134	1.45e-26	N
Middle Age	rs3809263	12	773456	T	C	0.362	cg01201512	12	740338	0.50436	11.0601	0.36519	2.02e-26	N
Middle Age	rs77885270	12	728588	A	G	0.118	cg01201512	12	740338	0.6101	8.96487	0.39885	2.5e-18	N
Middle Age	rs73037152	12	783956	C	A	0.071	cg01201512	12	740338	0.58106	6.42437	0.39406	2.37e-10	N
Middle Age	rs111677314	12	710727	T	A	0.167	cg01201512	12	740338	0.65246	11.0402	0.39914	2.44e-26	N
Middle Age	rs61916664	12	727508	A	G	0.477	cg01201512	12	740338	-0.89027	-26.1638	0.42676	2.41e-107	N
Middle Age	rs66492167	12	695301	I	R	0.225	cg01201512	12	740338	-0.32169	-5.91082	0.04894	5.19e-09	N
Middle Age	rs11063868	12	721388	A	G	0.109	cg01201512	12	740338	0.58759	8.21506	0.40126	9.45e-16	N
Middle Age	rs35557779	12	759757	G	C	0.272	cg01201512	12	740338	0.72919	15.7592	0.3951	1.84e-48	N
Middle Age	rs71447502	12	718484	G	T	0.284	cg01201512	12	740338	0.49748	9.91572	0.37479	7.62e-22	N
Middle Age	rs12370658	12	703294	G	A	0.066	cg01201512	12	740338	0.52032	5.6422	0.40056	2.39e-08	N
Middle Age	rs11063848	12	717501	G	A	0.282	cg01201512	12	740338	-0.56658	-12.1652	0.06905	3.61e-31	N
Middle Age	rs11063806	12	708597	G	A	0.488	cg01201512	12	740338	-0.39083	-8.75405	0.03128	1.38e-17	N
Middle Age	rs7307464	12	708027	G	A	0.482	cg01201512	12	740338	-0.40477	-9.11953	0.03497	7e-19	N
Middle Age	rs75812775	12	728564	T	C	0.109	cg01201512	12	740338	0.58759	8.21506	0.40126	9.45e-16	N
Middle Age	rs73596266	12	716074	A	G	0.079	cg01201512	12	740338	-0.52946	-6.39267	0.05779	2.88e-10	N
Middle Age	rs111468587	12	724620	A	G	0.079	cg01201512	12	740338	-0.52946	-6.39267	0.05779	2.88e-10	N
Middle Age	rs147270299	12	726394	D	R	0.079	cg01201512	12	740338	-0.52946	-6.39267	0.05779	2.88e-10	N
Middle Age	rs114124187	12	730461	T	A	0.079	cg01201512	12	740338	-0.52946	-6.39267	0.05779	2.88e-10	N
Middle Age	rs4980957	12	751753	T	C	0.496	cg01201512	12	740338	0.33796	7.41615	0.02707	3.31e-13	N
Middle Age	rs10774355	12	708373	C	G	0.226	cg01201512	12	740338	-0.3167	-5.81609	0.05038	8.96e-09	N
Middle Age	rs112920018	12	778807	G	A	0.157	cg01201512	12	740338	-0.52266	-8.72867	0.05832	1.7e-17	N
Middle Age	rs2279018	12	673283	A	C	0.31	cg01201512	12	740338	0.47777	10.1365	0.34435	1.07e-22	N
Middle Age	rs7978345	12	784258	T	C	0.156	cg01201512	12	740338	-0.52679	-8.73954	0.0585	1.56e-17	N
Middle Age	rs10849328	12	712619	T	A	0.205	cg01201512	12	740338	-0.41949	-7.48414	0.06188	2.05e-13	N
Middle Age	rs7295886	12	708696	A	G	0.486	cg01201512	12	740338	-0.39827	-8.92218	0.03478	3.55e-18	N
Middle Age	rs7959599	12	777998	C	A	0.157	cg01201512	12	740338	-0.52266	-8.72867	0.05832	1.7e-17	N
Middle Age	rs112824854	12	778799	A	G	0.157	cg01201512	12	740338	-0.52266	-8.72867	0.05832	1.7e-17	N
Middle Age	rs78909452	12	779120	G	T	0.157	cg01201512	12	740338	-0.52266	-8.72867	0.05832	1.7e-17	N
Middle Age	rs7137755	12	779470	T	C	0.157	cg01201512	12	740338	-0.52266	-8.72867	0.05832	1.7e-17	N
Middle Age	rs7314661	12	779906	A	G	0.157	cg01201512	12	740338	-0.52266	-8.72867	0.05832	1.7e-17	N
Middle Age	rs200124061	12	780793	I	R	0.157	cg01201512	12	740338	-0.52266	-8.72867	0.05832	1.7e-17	N
Middle Age	rs141116030	12	756092	D	R	0.176	cg01201512	12	740338	-0.53392	-9.35057	0.06216	1.01e-19	N
Middle Age	rs7487827	12	751619	A	T	0.485	cg01201512	12	740338	0.81364	22.1343	0.42407	1.06e-83	N
Middle Age	rs12367803	12	727344	G	A	0.065	cg01201512	12	740338	0.59765	6.35396	0.40172	3.67e-10	N
Middle Age	rs78825267	12	734480	A	G	0.078	cg01201512	12	740338	-0.53424	-6.35029	0.05904	3.75e-10	N
Middle Age	rs2535427	12	686170	T	C	0.222	cg01201512	12	740338	-0.34448	-6.35021	0.05241	3.75e-10	N
Middle Age	rs11342650	12	734601	D	R	0.439	cg01201512	12	740338	0.5362	12.4775	0.39142	1.45e-32	N
Middle Age	rs61916677	12	759441	A	G	0.169	cg01201512	12	740338	0.6233	10.9198	0.38476	7.68e-26	N
Middle Age	rs10849372	12	740938	T	C	0.356	cg01201512	12	740338	-0.56258	-12.8375	0.07556	3.35e-34	N
Middle Age	rs2535423	12	685491	C	G	0.118	cg01201512	12	740338	-0.42617	-6.04316	0.05869	2.39e-09	N
Middle Age	rs11063804	12	708318	C	T	0.49	cg01201512	12	740338	-0.38989	-8.68141	0.03128	2.48e-17	N
Middle Age	rs11064122	12	769230	A	C	0.188	cg01201512	12	740338	-0.47466	-8.38968	0.06108	2.46e-16	N
Middle Age	rs11609783	12	735768	A	G	0.111	cg01201512	12	740338	-0.45352	-6.32255	0.05857	4.45e-10	N
Middle Age	rs1860613	12	671670	T	C	0.428	cg01201512	12	740338	0.29689	6.29615	0.02653	5.23e-10	N
Middle Age	rs2535403	12	718885	T	C	0.449	cg01201512	12	740338	-0.74167	-19.2813	0.41151	1.97e-67	N
Middle Age	rs12303868	12	768367	G	A	0.188	cg01201512	12	740338	-0.47466	-8.38968	0.06108	2.46e-16	N
Middle Age	rs75632426	12	732859	T	C	0.119	cg01201512	12	740338	0.61524	9.06642	0.39911	1.09e-18	N
Middle Age	rs12301300	12	768377	T	C	0.188	cg01201512	12	740338	-0.47466	-8.38968	0.06108	2.46e-16	N
Middle Age	rs7299328	12	709098	A	C	0.488	cg01201512	12	740338	-0.39133	-8.76642	0.03193	1.25e-17	N
Middle Age	rs201841809	12	763870	D	R	0.334	cg01201512	12	740338	-0.48675	-10.737	0.07111	4.3e-25	N
Middle Age	rs11610339	12	769277	T	C	0.188	cg01201512	12	740338	-0.47466	-8.38968	0.06108	2.46e-16	N
Middle Age	rs10849373	12	740961	A	G	0.356	cg01201512	12	740338	-0.56258	-12.8375	0.07556	3.35e-34	N
Middle Age	rs11609955	12	771677	C	G	0.191	cg01201512	12	740338	-0.47971	-8.59089	0.06084	5.08e-17	N
Middle Age	rs2535385	12	703841	C	G	0.225	cg01201512	12	740338	-0.31912	-5.88505	0.05051	6.03e-09	N
Middle Age	rs2535386	12	703925	T	A	0.283	cg01201512	12	740338	-0.35873	-7.25705	0.05196	1e-12	N
Middle Age	rs4980954	12	740771	A	G	0.329	cg01201512	12	740338	0.79011	18.7918	0.43326	1.04e-64	N
Middle Age	rs10774392	12	747645	G	A	0.325	cg01201512	12	740338	0.78503	18.4184	0.43099	1.2e-62	N
Middle Age	rs10774393	12	747675	G	A	0.324	cg01201512	12	740338	0.78394	18.3945	0.43088	1.63e-62	N
Middle Age	rs4980959	12	772673	A	C	0.362	cg01201512	12	740338	0.50436	11.0601	0.36519	2.02e-26	N
Middle Age	rs7306791	12	723290	A	G	0.229	cg01201512	12	740338	0.65214	12.7	0.39759	1.43e-33	N
Middle Age	rs12579728	12	770536	T	C	0.188	cg01201512	12	740338	-0.47466	-8.38968	0.06108	2.46e-16	N
Middle Age	rs10713836	12	750963	D	R	0.339	cg01201512	12	740338	0.76467	18.0912	0.42306	7.48e-61	N
Middle Age	rs2607918	12	715368	A	G	0.153	cg01201512	12	740338	-0.55023	-9.06037	0.06292	1.14e-18	N
Middle Age	rs1471132	12	751308	G	T	0.338	cg01201512	12	740338	0.76316	17.9872	0.42391	2.76e-60	N
Middle Age	rs10774356	12	708444	C	G	0.226	cg01201512	12	740338	-0.3167	-5.81609	0.05038	8.96e-09	N
Middle Age	rs34257023	12	671800	T	G	0.326	cg01201512	12	740338	0.49578	10.8984	0.30459	9.41e-26	N
Middle Age	rs11837457	12	686983	G	A	0.096	cg01201512	12	740338	0.5243	6.83004	0.40011	1.77e-11	N
Middle Age	rs12826888	12	718762	T	C	0.264	cg01201512	12	740338	-0.50976	-10.3584	0.066	1.43e-23	N
Middle Age	rs77154245	12	745697	A	G	0.109	cg01201512	12	740338	0.59516	8.31192	0.40106	4.49e-16	N
Middle Age	rs117243637	12	721469	T	A	0.078	cg01201512	12	740338	-0.51578	-6.17889	0.05778	1.07e-09	N
Middle Age	rs111932820	12	751964	T	C	0.341	cg01201512	12	740338	0.74199	17.3813	0.41932	5.28e-57	N
Middle Age	rs3782851	12	772458	T	C	0.063	cg01201512	12	740338	0.53489	5.56104	0.3934	3.75e-08	N
Middle Age	rs10849334	12	719312	G	A	0.285	cg01201512	12	740338	0.51085	10.2985	0.38354	2.46e-23	N
Middle Age	rs10651759	12	717896	I	R	0.27	cg01201512	12	740338	0.45882	8.97538	0.36457	2.3e-18	N
Middle Age	rs2535404	12	719663	T	C	0.27	cg01201512	12	740338	0.45882	8.97538	0.36457	2.3e-18	N
Middle Age	rs10849390	12	755252	G	A	0.186	cg01201512	12	740338	-0.47514	-8.42969	0.06122	1.8e-16	N
Middle Age	rs2535426	12	686076	G	T	0.158	cg01201512	12	740338	-0.41497	-6.7201	0.05555	3.63e-11	N
Middle Age	rs10849333	12	719311	T	G	0.286	cg01201512	12	740338	0.50684	10.2029	0.38354	5.86e-23	N
Middle Age	rs11064120	12	768966	T	C	0.188	cg01201512	12	740338	-0.47466	-8.38968	0.06108	2.46e-16	N
Middle Age	rs11608764	12	769312	A	G	0.188	cg01201512	12	740338	-0.47466	-8.38968	0.06108	2.46e-16	N
Middle Age	rs11612359	12	730225	A	T	0.154	cg01201512	12	740338	-0.54596	-8.99156	0.06284	2.01e-18	N
Middle Age	rs56241723	12	722834	A	G	0.118	cg01201512	12	740338	0.6101	8.96487	0.39885	2.5e-18	N
Middle Age	rs56061480	12	722843	A	G	0.118	cg01201512	12	740338	0.6101	8.96487	0.39885	2.5e-18	N
Middle Age	rs11613701	12	753331	A	G	0.176	cg01201512	12	740338	-0.55132	-9.65083	0.06327	7.74e-21	N
Middle Age	rs149052300	12	729523	D	R	0.153	cg01201512	12	740338	-0.55023	-9.06037	0.06292	1.14e-18	N
Middle Age	rs73596299	12	733408	G	A	0.079	cg01201512	12	740338	-0.53747	-6.41194	0.05904	2.56e-10	N
Middle Age	rs77311665	12	736378	C	T	0.079	cg01201512	12	740338	-0.53747	-6.41194	0.05904	2.56e-10	N
Middle Age	rs73598112	12	739332	T	A	0.079	cg01201512	12	740338	-0.53747	-6.41194	0.05904	2.56e-10	N
Middle Age	rs34289424	12	709516	C	A	0.489	cg01201512	12	740338	0.38138	8.3508	0.03188	3.33e-16	N
Middle Age	rs2607925	12	699791	C	T	0.49	cg01201512	12	740338	-0.36329	-8.34606	0.02811	3.45e-16	N
Pregnancy	rs7969886	12	781993	T	C	0.414	cg01201512	12	740338	0.39839	8.94985	0.03803	2.68e-18	N
Pregnancy	rs59288136	12	690677	T	C	0.176	cg01201512	12	740338	0.5592	9.92196	0.37503	6.65e-22	N
Pregnancy	rs11063806	12	708597	G	A	0.483	cg01201512	12	740338	-0.39769	-8.94443	0.0514	2.8e-18	N
Pregnancy	rs10849417	12	761560	A	T	0.275	cg01201512	12	740338	0.77628	17.189	0.39944	3.28e-56	N
Pregnancy	rs146721758	12	718958	I	R	0.281	cg01201512	12	740338	0.50721	10.2	0.35803	5.49e-23	N
Pregnancy	rs2607932	12	696910	C	T	0.427	cg01201512	12	740338	-0.32697	-7.18039	0.03195	1.65e-12	N
Pregnancy	rs2607931	12	696912	G	C	0.427	cg01201512	12	740338	-0.32697	-7.18039	0.03195	1.65e-12	N
Pregnancy	rs2535423	12	685491	C	G	0.115	cg01201512	12	740338	-0.50197	-7.17821	0.07284	1.68e-12	N
Pregnancy	rs35981192	12	727861	C	G	0.203	cg01201512	12	740338	-0.55142	-10.1908	0.07341	5.97e-23	N
Pregnancy	rs12309939	12	730460	A	T	0.202	cg01201512	12	740338	-0.55142	-10.1908	0.07341	5.97e-23	N
Pregnancy	rs113969650	12	690402	G	A	0.097	cg01201512	12	740338	0.51686	6.82671	0.37215	1.77e-11	N
Pregnancy	rs36013318	12	720548	T	G	0.202	cg01201512	12	740338	-0.54933	-10.1433	0.07344	9.17e-23	N
Pregnancy	rs12227328	12	719236	C	T	0.202	cg01201512	12	740338	-0.54933	-10.1433	0.07344	9.17e-23	N
Pregnancy	rs56007076	12	723108	A	T	0.202	cg01201512	12	740338	-0.54933	-10.1433	0.07344	9.17e-23	N
Pregnancy	rs12231386	12	726308	C	G	0.202	cg01201512	12	740338	-0.54933	-10.1433	0.07344	9.17e-23	N
Pregnancy	rs1052454	12	672351	A	C	0.36	cg01201512	12	740338	-0.45434	-10.1425	0.07711	9.24e-23	N
Pregnancy	rs7303000	12	750401	G	A	0.487	cg01201512	12	740338	0.37938	8.45113	0.03889	1.46e-16	N
Pregnancy	rs2607927	12	697633	G	C	0.476	cg01201512	12	740338	-0.39389	-9.04651	0.04765	1.21e-18	N
Pregnancy	rs11614126	12	759345	A	G	0.174	cg01201512	12	740338	-0.57592	-10.1246	0.07539	1.09e-22	N
Pregnancy	rs76914074	12	768745	G	A	0.178	cg01201512	12	740338	-0.57362	-10.1148	0.07555	1.19e-22	N
Pregnancy	rs7314661	12	779906	A	G	0.158	cg01201512	12	740338	-0.5381	-9.10475	0.07246	7.46e-19	N
Pregnancy	rs147722289	12	765606	I	R	0.175	cg01201512	12	740338	-0.57475	-10.1086	0.07539	1.25e-22	N
Pregnancy	rs11611524	12	771552	G	C	0.181	cg01201512	12	740338	-0.56622	-10.1064	0.07555	1.28e-22	N
Pregnancy	rs9669247	12	752998	T	G	0.444	cg01201512	12	740338	0.61027	14.2113	0.41024	7.87e-41	N
Pregnancy	rs77154245	12	745697	A	G	0.109	cg01201512	12	740338	0.60302	8.46655	0.36782	1.29e-16	N
Pregnancy	rs111468587	12	724620	A	G	0.078	cg01201512	12	740338	-0.47069	-5.58973	0.06522	3.17e-08	N
Pregnancy	rs11613701	12	753331	A	G	0.174	cg01201512	12	740338	-0.57293	-10.065	0.07736	1.85e-22	N
Pregnancy	rs12370021	12	681639	T	G	0.097	cg01201512	12	740338	0.52291	6.92881	0.37214	9.04e-12	N
Pregnancy	rs9861	12	672372	A	G	0.363	cg01201512	12	740338	-0.44993	-10.0405	0.077	2.31e-22	N
Pregnancy	rs11615697	12	726849	A	G	0.152	cg01201512	12	740338	-0.57157	-9.43688	0.07466	4.54e-20	N
Pregnancy	rs12578245	12	744925	T	C	0.155	cg01201512	12	740338	-0.57471	-9.54384	0.07494	1.81e-20	N
Pregnancy	rs11610368	12	771790	A	G	0.187	cg01201512	12	740338	-0.4864	-8.70323	0.07471	1.98e-17	N
Pregnancy	rs7306791	12	723290	A	G	0.232	cg01201512	12	740338	0.70079	13.863	0.38798	3.91e-39	N
Pregnancy	rs117957685	12	711827	T	C	0.078	cg01201512	12	740338	-0.47069	-5.58973	0.06522	3.17e-08	N
Pregnancy	rs145063760	12	713664	T	C	0.078	cg01201512	12	740338	-0.47069	-5.58973	0.06522	3.17e-08	N
Pregnancy	rs73596266	12	716074	A	G	0.078	cg01201512	12	740338	-0.47069	-5.58973	0.06522	3.17e-08	N
Pregnancy	rs73596277	12	719011	T	G	0.078	cg01201512	12	740338	-0.47069	-5.58973	0.06522	3.17e-08	N
Pregnancy	rs2535400	12	718202	A	G	0.231	cg01201512	12	740338	0.702	13.8228	0.38594	6.11e-39	N
Pregnancy	rs114124187	12	730461	T	A	0.078	cg01201512	12	740338	-0.47069	-5.58973	0.06522	3.17e-08	N
Pregnancy	rs2607926	12	699444	C	T	0.23	cg01201512	12	740338	-0.3013	-5.62369	0.06498	2.62e-08	N
Pregnancy	rs11063979	12	741219	G	C	0.109	cg01201512	12	740338	0.60302	8.46655	0.36782	1.29e-16	N
Pregnancy	rs11064128	12	770929	T	G	0.187	cg01201512	12	740338	-0.49566	-8.79914	0.07486	9.14e-18	N
Pregnancy	rs11310736	12	730638	D	R	0.231	cg01201512	12	740338	0.712	14.0012	0.39014	8.35e-40	N
Pregnancy	rs34289424	12	709516	C	A	0.494	cg01201512	12	740338	0.39074	8.6445	0.04423	3.16e-17	N
Pregnancy	rs2535385	12	703841	C	G	0.22	cg01201512	12	740338	-0.34761	-6.39169	0.06658	2.86e-10	N
Pregnancy	rs200124061	12	780793	I	R	0.158	cg01201512	12	740338	-0.5381	-9.10475	0.07246	7.46e-19	N
Pregnancy	rs2535436	12	698634	A	G	0.229	cg01201512	12	740338	-0.29894	-5.5559	0.06468	3.82e-08	N
Pregnancy	rs10849372	12	740938	T	C	0.354	cg01201512	12	740338	-0.58853	-13.4305	0.08717	4.6e-37	N
Pregnancy	rs10849373	12	740961	A	G	0.354	cg01201512	12	740338	-0.58853	-13.4305	0.08717	4.6e-37	N
Pregnancy	rs55800929	12	752360	A	G	0.152	cg01201512	12	740338	-0.57429	-9.48707	0.07466	2.96e-20	N
Pregnancy	rs35239954	12	723112	A	T	0.202	cg01201512	12	740338	-0.54933	-10.1433	0.07344	9.17e-23	N
Pregnancy	rs10651759	12	717896	I	R	0.274	cg01201512	12	740338	0.50011	9.91688	0.35369	6.95e-22	N
Pregnancy	rs2535404	12	719663	T	C	0.274	cg01201512	12	740338	0.50011	9.91688	0.35369	6.95e-22	N
Pregnancy	rs2607935	12	696818	G	A	0.42	cg01201512	12	740338	-0.35809	-7.84454	0.04384	1.47e-14	N
Pregnancy	rs2061317	12	743927	G	A	0.153	cg01201512	12	740338	-0.57699	-9.54694	0.07485	1.77e-20	N
Pregnancy	rs61916680	12	771785	A	G	0.244	cg01201512	12	740338	0.50848	9.89195	0.36354	8.67e-22	N
Pregnancy	rs11616050	12	783350	G	A	0.158	cg01201512	12	740338	-0.54235	-9.12807	0.07248	6.14e-19	N
Pregnancy	rs2607934	12	696863	G	A	0.419	cg01201512	12	740338	-0.35748	-7.83779	0.04363	1.54e-14	N
Pregnancy	rs7955256	12	783987	G	A	0.158	cg01201512	12	740338	-0.54235	-9.12807	0.07248	6.14e-19	N
Pregnancy	rs10774393	12	747675	G	A	0.326	cg01201512	12	740338	0.8101	19.3208	0.43301	5.37e-68	N
Pregnancy	rs10774392	12	747645	G	A	0.326	cg01201512	12	740338	0.80901	19.2687	0.43314	1.06e-67	N
Pregnancy	rs12369036	12	731402	T	C	0.11	cg01201512	12	740338	0.59267	8.34362	0.36782	3.37e-16	N
Pregnancy	rs11063942	12	735989	A	C	0.11	cg01201512	12	740338	0.59267	8.34362	0.36782	3.37e-16	N
Pregnancy	rs4980838	12	710461	G	C	0.181	cg01201512	12	740338	-0.54182	-9.54757	0.07602	1.76e-20	N
Pregnancy	rs12370938	12	738657	C	T	0.11	cg01201512	12	740338	0.59267	8.34362	0.36782	3.37e-16	N
Pregnancy	rs185544348	12	739082	C	T	0.11	cg01201512	12	740338	0.59267	8.34362	0.36782	3.37e-16	N
Pregnancy	rs113397033	12	689584	C	T	0.098	cg01201512	12	740338	0.52157	6.92684	0.3723	9.16e-12	N
Pregnancy	rs11063861	12	720311	A	C	0.109	cg01201512	12	740338	0.58976	8.28122	0.36773	5.46e-16	N
Pregnancy	rs72495430	12	720397	I	R	0.109	cg01201512	12	740338	0.58976	8.28122	0.36773	5.46e-16	N
Pregnancy	rs75812775	12	728564	T	C	0.109	cg01201512	12	740338	0.58976	8.28122	0.36773	5.46e-16	N
Pregnancy	rs75805666	12	756650	C	G	0.025	cg01201512	12	740338	0.82003	5.53136	0	4.37e-08	N
Pregnancy	rs75745886	12	756714	T	C	0.025	cg01201512	12	740338	0.82003	5.53136	0	4.37e-08	N
Pregnancy	rs2607925	12	699791	C	T	0.484	cg01201512	12	740338	-0.36053	-8.24428	0.03552	7.25e-16	N
Pregnancy	rs77384093	12	775336	T	C	0.158	cg01201512	12	740338	-0.5381	-9.10475	0.07246	7.46e-19	N
Pregnancy	rs7310239	12	723104	T	A	0.456	cg01201512	12	740338	0.56066	13.0865	0.36506	1.91e-35	N
Pregnancy	rs74840038	12	779168	T	G	0.158	cg01201512	12	740338	-0.5381	-9.10475	0.07246	7.46e-19	N
Pregnancy	rs2535387	12	704776	G	A	0.486	cg01201512	12	740338	-0.35901	-8.20776	0.03562	9.59e-16	N
Pregnancy	rs200093042	12	739063	D	R	0.09	cg01201512	12	740338	-0.47815	-6.0744	0.06593	1.96e-09	N
Pregnancy	rs7958916	12	784043	C	T	0.167	cg01201512	12	740338	-0.47204	-8.02191	0.07158	3.92e-15	N
Pregnancy	rs11063848	12	717501	G	A	0.28	cg01201512	12	740338	-0.60445	-12.9979	0.07977	4.94e-35	N
Pregnancy	rs146052060	12	765528	D	R	0.184	cg01201512	12	740338	-0.50539	-8.96956	0.07486	2.28e-18	N
Pregnancy	rs61916682	12	779358	T	C	0.2	cg01201512	12	740338	0.68443	12.8592	0.38568	2.17e-34	N
Pregnancy	rs11063862	12	720782	C	A	0.109	cg01201512	12	740338	0.58976	8.28122	0.36773	5.46e-16	N
Pregnancy	rs55829986	12	729919	T	C	0.108	cg01201512	12	740338	0.59437	8.31589	0.36771	4.18e-16	N
Pregnancy	rs2607917	12	716051	A	G	0.473	cg01201512	12	740338	-0.40149	-9.07329	0.08047	9.68e-19	N
Pregnancy	rs145983369	12	726246	G	C	0.077	cg01201512	12	740338	-0.46054	-5.44702	0.06513	6.92e-08	N
Pregnancy	rs73596299	12	733408	G	A	0.077	cg01201512	12	740338	-0.46824	-5.48968	0.06443	5.49e-08	N
Pregnancy	rs73598112	12	739332	T	A	0.077	cg01201512	12	740338	-0.46824	-5.48968	0.06443	5.49e-08	N
Pregnancy	rs61916677	12	759441	A	G	0.172	cg01201512	12	740338	0.70152	12.5226	0.38005	7.53e-33	N
Pregnancy	rs58425938	12	781654	G	A	0.167	cg01201512	12	740338	-0.4688	-8.00746	0.0712	4.37e-15	N
Pregnancy	rs55839256	12	740841	T	A	0.153	cg01201512	12	740338	-0.57699	-9.54694	0.07485	1.77e-20	N
Pregnancy	rs55779635	12	750992	T	C	0.153	cg01201512	12	740338	-0.57699	-9.54694	0.07485	1.77e-20	N
Pregnancy	rs7968756	12	709529	T	G	0.236	cg01201512	12	740338	-0.3184	-5.93987	0.06512	4.34e-09	N
Pregnancy	rs1870200	12	782982	G	A	0.167	cg01201512	12	740338	-0.47204	-8.02191	0.07158	3.92e-15	N
Pregnancy	rs12370658	12	703294	G	A	0.066	cg01201512	12	740338	0.51066	5.61012	0.3822	2.83e-08	N
Pregnancy	rs78871596	12	712704	C	T	0.139	cg01201512	12	740338	-0.46001	-6.95613	0.07077	7.54e-12	N
Pregnancy	rs12367803	12	727344	G	A	0.065	cg01201512	12	740338	0.57145	6.09978	0.38799	1.69e-09	N
Pregnancy	rs34257023	12	671800	T	G	0.328	cg01201512	12	740338	0.5511	12.2932	0.32819	8.16e-32	N
Pregnancy	rs11063864	12	720859	G	C	0.109	cg01201512	12	740338	0.58976	8.28122	0.36773	5.46e-16	N
Pregnancy	rs11063868	12	721388	A	G	0.109	cg01201512	12	740338	0.58976	8.28122	0.36773	5.46e-16	N
Pregnancy	rs111677314	12	710727	T	A	0.17	cg01201512	12	740338	0.70355	12.2061	0.38577	2e-31	N
Pregnancy	rs6489710	12	777008	T	G	0.359	cg01201512	12	740338	0.54691	12.2055	0.37697	2.02e-31	N
Pregnancy	rs7970800	12	777760	A	G	0.359	cg01201512	12	740338	0.54691	12.2055	0.37697	2.02e-31	N
Pregnancy	rs3809263	12	773456	T	C	0.358	cg01201512	12	740338	0.54622	12.2045	0.37598	2.04e-31	N
Pregnancy	rs11615483	12	782366	G	A	0.167	cg01201512	12	740338	-0.4688	-8.00746	0.0712	4.37e-15	N
Pregnancy	rs11064006	12	746208	T	A	0.466	cg01201512	12	740338	-0.30275	-6.69005	0.02703	4.32e-11	N
Pregnancy	rs117461373	12	713156	A	G	0.077	cg01201512	12	740338	-0.46054	-5.44702	0.06513	6.92e-08	N
Pregnancy	rs71447502	12	718484	G	T	0.283	cg01201512	12	740338	0.50378	10.0794	0.35192	1.63e-22	N
Pregnancy	rs2535397	12	713712	G	A	0.152	cg01201512	12	740338	-0.57157	-9.43688	0.07466	4.54e-20	N
Pregnancy	rs2607918	12	715368	A	G	0.152	cg01201512	12	740338	-0.57157	-9.43688	0.07466	4.54e-20	N
Pregnancy	rs2075032	12	717138	G	A	0.152	cg01201512	12	740338	-0.57157	-9.43688	0.07466	4.54e-20	N
Pregnancy	rs2535405	12	719681	G	A	0.152	cg01201512	12	740338	-0.57157	-9.43688	0.07466	4.54e-20	N
Pregnancy	rs7135801	12	726187	A	C	0.152	cg01201512	12	740338	-0.57157	-9.43688	0.07466	4.54e-20	N
Pregnancy	rs74396113	12	727168	T	G	0.152	cg01201512	12	740338	-0.57157	-9.43688	0.07466	4.54e-20	N
Pregnancy	rs79984117	12	727335	A	G	0.152	cg01201512	12	740338	-0.57157	-9.43688	0.07466	4.54e-20	N
Pregnancy	rs78592292	12	727620	A	G	0.152	cg01201512	12	740338	-0.57157	-9.43688	0.07466	4.54e-20	N
Pregnancy	rs149052300	12	729523	D	R	0.152	cg01201512	12	740338	-0.57157	-9.43688	0.07466	4.54e-20	N
Pregnancy	rs113593768	12	730959	A	G	0.152	cg01201512	12	740338	-0.57157	-9.43688	0.07466	4.54e-20	N
Pregnancy	rs56203073	12	736116	C	T	0.152	cg01201512	12	740338	-0.57157	-9.43688	0.07466	4.54e-20	N
Pregnancy	rs7979407	12	737095	T	C	0.152	cg01201512	12	740338	-0.57157	-9.43688	0.07466	4.54e-20	N
Pregnancy	rs4639990	12	710605	A	G	0.206	cg01201512	12	740338	-0.50827	-9.41646	0.07318	5.41e-20	N
Pregnancy	rs11612359	12	730225	A	T	0.153	cg01201512	12	740338	-0.56916	-9.40222	0.07485	6.1e-20	N
Pregnancy	rs12311862	12	671243	C	T	0.283	cg01201512	12	740338	0.57642	11.7752	0.36951	1.59e-29	N
Pregnancy	rs11063857	12	719335	T	C	0.28	cg01201512	12	740338	-0.60445	-12.9979	0.07977	4.94e-35	N
Pregnancy	rs2607933	12	696886	G	A	0.417	cg01201512	12	740338	-0.36012	-7.90814	0.04384	9.18e-15	N
Pregnancy	rs11064121	12	769122	T	C	0.187	cg01201512	12	740338	-0.50498	-8.98193	0.07495	2.06e-18	N
Pregnancy	rs78225954	12	779142	G	A	0.158	cg01201512	12	740338	-0.5381	-9.10475	0.07246	7.46e-19	N
Pregnancy	rs11609783	12	735768	A	G	0.11	cg01201512	12	740338	-0.55538	-7.86935	0.0737	1.22e-14	N
Pregnancy	rs61916664	12	727508	A	G	0.475	cg01201512	12	740338	-0.91409	-27.2367	0.42449	1.33e-114	N
Pregnancy	rs73034189	12	674099	A	C	0.198	cg01201512	12	740338	0.52217	9.3501	0.37182	9.51e-20	N
Pregnancy	rs56150479	12	670893	A	G	0.337	cg01201512	12	740338	-0.36198	-7.8217	0.06238	1.74e-14	N
Pregnancy	rs11837457	12	686983	G	A	0.097	cg01201512	12	740338	0.52922	7.00035	0.37215	5.61e-12	N
Pregnancy	rs12312948	12	778475	G	A	0.362	cg01201512	12	740338	0.54969	12.2528	0.37739	1.24e-31	N
Pregnancy	rs80001503	12	679978	T	C	0.097	cg01201512	12	740338	0.45318	5.88079	0.37171	6.11e-09	N
Pregnancy	rs11342650	12	734601	D	R	0.442	cg01201512	12	740338	0.55464	13.1065	0.38827	1.54e-35	N
Pregnancy	rs740893	12	676209	G	C	0.201	cg01201512	12	740338	0.51662	9.30345	0.36099	1.41e-19	N
Pregnancy	rs4980959	12	772673	A	C	0.358	cg01201512	12	740338	0.54622	12.2045	0.37598	2.04e-31	N
Pregnancy	rs7487827	12	751619	A	T	0.488	cg01201512	12	740338	0.83052	22.6357	0.42473	3.67e-87	N
Pregnancy	rs1975817	12	710726	A	T	0.259	cg01201512	12	740338	0.30272	5.86725	0.01545	6.61e-09	N
Pregnancy	rs60759266	12	763872	A	C	0.334	cg01201512	12	740338	-0.52302	-11.4601	0.07987	3.65e-28	N
Pregnancy	rs7295886	12	708696	A	G	0.482	cg01201512	12	740338	-0.41148	-9.28687	0.05379	1.62e-19	N
Pregnancy	rs61919360	12	679550	T	C	0.1	cg01201512	12	740338	0.49416	6.60463	0.37195	7.48e-11	N
Pregnancy	rs2607936	12	696078	A	G	0.216	cg01201512	12	740338	-0.3616	-6.62471	0.06729	6.57e-11	N
Pregnancy	rs201841809	12	763870	D	R	0.334	cg01201512	12	740338	-0.52302	-11.4601	0.07987	3.65e-28	N
Pregnancy	rs2369391	12	751609	C	A	0.487	cg01201512	12	740338	0.82817	22.6224	0.42465	4.39e-87	N
Pregnancy	rs10849312	12	707906	T	C	0.222	cg01201512	12	740338	-0.34733	-6.33789	0.06702	3.98e-10	N
Pregnancy	rs2607924	12	700675	G	C	0.22	cg01201512	12	740338	-0.35202	-6.44862	0.06613	2e-10	N
Pregnancy	rs4980953	12	733703	T	A	0.444	cg01201512	12	740338	0.55267	13.0446	0.39008	3e-35	N
Pregnancy	rs2279018	12	673283	A	C	0.315	cg01201512	12	740338	0.52076	11.2854	0.34035	2.02e-27	N
Pregnancy	rs34924938	12	781125	I	R	0.167	cg01201512	12	740338	-0.4688	-8.00746	0.0712	4.37e-15	N
Pregnancy	rs4980957	12	751753	T	C	0.498	cg01201512	12	740338	0.32709	7.18436	0.03021	1.61e-12	N
Pregnancy	rs2535392	12	711646	T	C	0.395	cg01201512	12	740338	-0.80883	-21.1998	0.38915	9.19e-79	N
Pregnancy	rs2535393	12	711662	T	C	0.395	cg01201512	12	740338	-0.80883	-21.1998	0.38915	9.19e-79	N
Pregnancy	rs139157130	12	768243	D	R	0.184	cg01201512	12	740338	-0.52049	-9.21785	0.07525	2.9e-19	N
Pregnancy	rs11064129	12	771103	G	A	0.186	cg01201512	12	740338	-0.51211	-9.2079	0.07496	3.15e-19	N
Pregnancy	rs34336285	12	721769	T	G	0.146	cg01201512	12	740338	-0.49298	-7.63514	0.07174	6.76e-14	N
Pregnancy	rs10849328	12	712619	T	A	0.204	cg01201512	12	740338	-0.50357	-9.20613	0.07329	3.2e-19	N
Pregnancy	rs7977431	12	671638	T	C	0.147	cg01201512	12	740338	-0.40592	-6.44152	0.06864	2.09e-10	N
Pregnancy	rs111479309	12	720735	T	C	0.078	cg01201512	12	740338	-0.47069	-5.58973	0.06522	3.17e-08	N
Pregnancy	rs61916657	12	672118	A	G	0.308	cg01201512	12	740338	0.51721	11.1308	0.22665	9.06e-27	N
Pregnancy	rs2159599	12	710441	G	A	0.234	cg01201512	12	740338	-0.5471	-10.8828	0.07784	9.72e-26	N
Pregnancy	rs2535427	12	686170	T	C	0.217	cg01201512	12	740338	-0.35706	-6.53998	0.06745	1.13e-10	N
Pregnancy	rs2535386	12	703925	T	A	0.277	cg01201512	12	740338	-0.3781	-7.59768	0.06873	8.85e-14	N
Pregnancy	rs2535388	12	705734	C	G	0.223	cg01201512	12	740338	-0.35359	-6.53873	0.06762	1.14e-10	N
Pregnancy	rs201083426	12	768219	I	R	0.101	cg01201512	12	740338	0.58624	7.58692	0.40159	9.56e-14	N
Pregnancy	rs12826888	12	718762	T	C	0.263	cg01201512	12	740338	-0.54657	-11.0688	0.07848	1.64e-26	N
Pregnancy	rs7978345	12	784258	T	C	0.157	cg01201512	12	740338	-0.54432	-9.15618	0.07261	4.86e-19	N
Pregnancy	rs78909452	12	779120	G	T	0.158	cg01201512	12	740338	-0.5381	-9.10475	0.07246	7.46e-19	N
Pregnancy	rs34689219	12	750846	I	R	0.326	cg01201512	12	740338	0.82031	19.7539	0.4343	1.89e-70	N
Pregnancy	rs11063823	12	710873	T	C	0.208	cg01201512	12	740338	-0.62929	-12.0602	0.07791	8.92e-31	N
Pregnancy	rs4980954	12	740771	A	G	0.33	cg01201512	12	740338	0.81335	19.6175	0.43415	1.12e-69	N
Pregnancy	rs7299328	12	709098	A	C	0.483	cg01201512	12	740338	-0.4055	-9.13918	0.05208	5.6e-19	N
Pregnancy	rs2535389	12	706125	C	G	0.224	cg01201512	12	740338	-0.35183	-6.50562	0.06733	1.4e-10	N
Pregnancy	rs11611269	12	776075	T	C	0.158	cg01201512	12	740338	-0.5381	-9.10475	0.07246	7.46e-19	N
Pregnancy	rs7315709	12	776097	C	A	0.158	cg01201512	12	740338	-0.5381	-9.10475	0.07246	7.46e-19	N
Pregnancy	rs7959599	12	777998	C	A	0.158	cg01201512	12	740338	-0.5381	-9.10475	0.07246	7.46e-19	N
Pregnancy	rs112852068	12	778691	T	C	0.158	cg01201512	12	740338	-0.5381	-9.10475	0.07246	7.46e-19	N
Pregnancy	rs112824854	12	778799	A	G	0.158	cg01201512	12	740338	-0.5381	-9.10475	0.07246	7.46e-19	N
Pregnancy	rs112920018	12	778807	G	A	0.158	cg01201512	12	740338	-0.5381	-9.10475	0.07246	7.46e-19	N
Pregnancy	rs7307242	12	750695	A	T	0.322	cg01201512	12	740338	0.80207	18.934	0.43226	8.06e-66	N
Pregnancy	rs17754970	12	773262	C	A	0.2	cg01201512	12	740338	0.68852	12.9529	0.38582	7.99e-35	N
Pregnancy	rs7307464	12	708027	G	A	0.477	cg01201512	12	740338	-0.40379	-9.08729	0.05421	8.62e-19	N
Pregnancy	rs11063910	12	732520	C	A	0.204	cg01201512	12	740338	-0.55712	-10.3181	0.07341	1.88e-23	N
Pregnancy	rs10849359	12	737230	A	G	0.204	cg01201512	12	740338	-0.55712	-10.3181	0.07341	1.88e-23	N
Pregnancy	rs10849313	12	708321	A	G	0.222	cg01201512	12	740338	-0.35368	-6.48617	0.06703	1.58e-10	N
Pregnancy	rs10774355	12	708373	C	G	0.222	cg01201512	12	740338	-0.35368	-6.48617	0.06703	1.58e-10	N
Pregnancy	rs10774356	12	708444	C	G	0.222	cg01201512	12	740338	-0.35368	-6.48617	0.06703	1.58e-10	N
Pregnancy	rs147270299	12	726394	D	R	0.078	cg01201512	12	740338	-0.47069	-5.58973	0.06522	3.17e-08	N
Pregnancy	rs11063804	12	708318	C	T	0.486	cg01201512	12	740338	-0.40136	-8.98638	0.05208	1.98e-18	N
Pregnancy	rs722097	12	714842	A	G	0.473	cg01201512	12	740338	-0.40149	-9.07329	0.08047	9.68e-19	N
Pregnancy	rs2535426	12	686076	G	T	0.155	cg01201512	12	740338	-0.45821	-7.40934	0.07116	3.38e-13	N
Pregnancy	rs2607928	12	697485	T	C	0.475	cg01201512	12	740338	-0.39437	-9.04471	0.04849	1.23e-18	N
Pregnancy	rs2607920	12	711891	A	T	0.152	cg01201512	12	740338	-0.57157	-9.43688	0.07466	4.54e-20	N
Pregnancy	rs12369801	12	707956	C	T	0.478	cg01201512	12	740338	-0.40129	-9.03944	0.05315	1.28e-18	N
Pregnancy	rs7308247	12	708626	G	A	0.222	cg01201512	12	740338	-0.35323	-6.4488	0.06715	2e-10	N
Pregnancy	rs66492167	12	695301	I	R	0.22	cg01201512	12	740338	-0.35202	-6.44862	0.06613	2e-10	N
Pregnancy	rs2607930	12	697182	G	A	0.22	cg01201512	12	740338	-0.35202	-6.44862	0.06613	2e-10	N
Pregnancy	rs11064120	12	768966	T	C	0.187	cg01201512	12	740338	-0.50498	-8.98193	0.07495	2.06e-18	N
Pregnancy	rs11063989	12	744129	G	A	0.109	cg01201512	12	740338	0.60302	8.46655	0.36782	1.29e-16	N
Pregnancy	rs75632426	12	732859	T	C	0.119	cg01201512	12	740338	0.61216	9.03339	0.36295	1.35e-18	N
Pregnancy	rs56285241	12	736859	A	G	0.119	cg01201512	12	740338	0.61216	9.03339	0.36295	1.35e-18	N
Pregnancy	rs11608764	12	769312	A	G	0.187	cg01201512	12	740338	-0.50498	-8.98193	0.07495	2.06e-18	N
Pregnancy	rs139179759	12	770241	D	R	0.187	cg01201512	12	740338	-0.50498	-8.98193	0.07495	2.06e-18	N
Pregnancy	rs2607921	12	711496	T	C	0.395	cg01201512	12	740338	-0.80883	-21.1998	0.38915	9.19e-79	N
Pregnancy	rs12579728	12	770536	T	C	0.187	cg01201512	12	740338	-0.50498	-8.98193	0.07495	2.06e-18	N
Pregnancy	rs11609955	12	771677	C	G	0.19	cg01201512	12	740338	-0.49996	-8.99464	0.07495	1.85e-18	N
Pregnancy	rs11063803	12	708285	T	A	0.484	cg01201512	12	740338	-0.40136	-8.98638	0.05208	1.98e-18	N
Pregnancy	rs1471132	12	751308	G	T	0.341	cg01201512	12	740338	0.75838	17.9686	0.43003	1.86e-60	N
Pregnancy	rs12303868	12	768367	G	A	0.187	cg01201512	12	740338	-0.50498	-8.98193	0.07495	2.06e-18	N
Pregnancy	rs12301300	12	768377	T	C	0.187	cg01201512	12	740338	-0.50498	-8.98193	0.07495	2.06e-18	N
Pregnancy	rs12307171	12	768874	C	T	0.187	cg01201512	12	740338	-0.50498	-8.98193	0.07495	2.06e-18	N
Pregnancy	rs11064122	12	769230	A	C	0.187	cg01201512	12	740338	-0.50498	-8.98193	0.07495	2.06e-18	N
Pregnancy	rs11610339	12	769277	T	C	0.187	cg01201512	12	740338	-0.50498	-8.98193	0.07495	2.06e-18	N
Pregnancy	rs12579736	12	770541	T	C	0.187	cg01201512	12	740338	-0.50498	-8.98193	0.07495	2.06e-18	N
Pregnancy	rs76000667	12	735046	A	G	0.152	cg01201512	12	740338	-0.57157	-9.43688	0.07466	4.54e-20	N
Pregnancy	rs56241723	12	722834	A	G	0.118	cg01201512	12	740338	0.60939	8.97152	0.36289	2.24e-18	N
Pregnancy	rs56061480	12	722843	A	G	0.118	cg01201512	12	740338	0.60939	8.97152	0.36289	2.24e-18	N
Pregnancy	rs11063874	12	723374	T	A	0.118	cg01201512	12	740338	0.60939	8.97152	0.36289	2.24e-18	N
Pregnancy	rs78674560	12	727583	A	C	0.118	cg01201512	12	740338	0.60939	8.97152	0.36289	2.24e-18	N
Pregnancy	rs74516064	12	727957	A	G	0.118	cg01201512	12	740338	0.60939	8.97152	0.36289	2.24e-18	N
Pregnancy	rs76108532	12	728207	A	T	0.118	cg01201512	12	740338	0.60939	8.97152	0.36289	2.24e-18	N
Pregnancy	rs74742609	12	728360	G	A	0.118	cg01201512	12	740338	0.60939	8.97152	0.36289	2.24e-18	N
Pregnancy	rs77353687	12	728369	C	G	0.118	cg01201512	12	740338	0.60939	8.97152	0.36289	2.24e-18	N
Pregnancy	rs77885270	12	728588	A	G	0.118	cg01201512	12	740338	0.60939	8.97152	0.36289	2.24e-18	N
Pregnancy	rs183833313	12	723046	A	G	0.04	cg01201512	12	740338	-0.68262	-5.74956	0	1.29e-08	N
Pregnancy	rs7300590	12	750935	A	C	0.342	cg01201512	12	740338	0.76341	18.1761	0.43035	1.33e-61	N
Pregnancy	rs10713836	12	750963	D	R	0.342	cg01201512	12	740338	0.76251	18.1599	0.42997	1.64e-61	N
Pregnancy	rs10774375	12	723902	A	G	0.371	cg01201512	12	740338	0.3022	6.40875	0.03335	2.57e-10	N
Pregnancy	rs10849345	12	723981	G	A	0.371	cg01201512	12	740338	0.3022	6.40875	0.03335	2.57e-10	N
Pregnancy	rs4980955	12	742324	G	C	0.37	cg01201512	12	740338	0.65491	15.2941	0.41954	3e-46	N
Pregnancy	rs74056408	12	727527	A	G	0.354	cg01201512	12	740338	-0.73261	-17.7529	0.11691	2.83e-59	N
Pregnancy	rs2535403	12	718885	T	C	0.446	cg01201512	12	740338	-0.78317	-20.7297	0.41265	4.83e-76	N
Pregnancy	rs34038797	12	740009	G	C	0.472	cg01201512	12	740338	1.0291	34.0546	0.4361	3.23e-155	N
Pregnancy	rs34798889	12	670808	C	G	0.294	cg01201512	12	740338	0.49982	10.5195	0.13115	2.94e-24	N
Pregnancy	rs7136756	12	756901	A	G	0.341	cg01201512	12	740338	-0.54413	-12.0056	0.08106	1.55e-30	N
Pregnancy	rs111932820	12	751964	T	C	0.344	cg01201512	12	740338	0.73393	17.2408	0.42743	1.72e-56	N
Pregnancy	rs35557779	12	759757	G	C	0.273	cg01201512	12	740338	0.77585	17.1823	0.39944	3.57e-56	N
Pregnancy	rs7298783	12	708043	T	C	0.477	cg01201512	12	740338	-0.40379	-9.08729	0.05421	8.62e-19	N
Pregnancy	rs12368326	12	763370	T	A	0.277	cg01201512	12	740338	0.77345	17.1727	0.3987	4.02e-56	N
Pregnancy	rs11064103	12	766741	T	C	0.277	cg01201512	12	740338	0.77588	17.166	0.39906	4.37e-56	N
Pregnancy	rs2535395	12	713569	C	T	0.232	cg01201512	12	740338	0.70115	13.8045	0.38583	7.48e-39	N
Pregnancy	rs12832701	12	751499	T	C	0.33	cg01201512	12	740338	0.73307	16.9096	0.42697	1.04e-54	N
Pregnancy	rs1052967	12	754276	G	A	0.184	cg01201512	12	740338	-0.49963	-8.89819	0.07489	4.09e-18	N
Pregnancy	rs10849390	12	755252	G	A	0.184	cg01201512	12	740338	-0.49963	-8.89819	0.07489	4.09e-18	N
Pregnancy	rs61916675	12	751514	G	A	0.352	cg01201512	12	740338	-0.53612	-11.8168	0.0811	1.05e-29	N
Pregnancy	rs181601255	12	710530	A	G	0.158	cg01201512	12	740338	0.71645	11.8139	0.39059	1.08e-29	N
Pregnancy	rs73037152	12	783956	C	A	0.073	cg01201512	12	740338	0.53365	5.92544	0.33241	4.72e-09	N
Pregnancy	rs10849334	12	719312	G	A	0.284	cg01201512	12	740338	0.51102	10.3203	0.36475	1.84e-23	N
Pregnancy	rs35926015	12	731403	A	G	0.204	cg01201512	12	740338	-0.55712	-10.3181	0.07341	1.88e-23	N
Pregnancy	rs2535399	12	717477	C	A	0.449	cg01201512	12	740338	0.53898	12.7575	0.37573	6.37e-34	N
Pregnancy	rs1860613	12	671670	T	C	0.431	cg01201512	12	740338	0.33661	7.2319	0.02309	1.16e-12	N
Pregnancy	rs141116030	12	756092	D	R	0.173	cg01201512	12	740338	-0.56039	-9.85842	0.07615	1.17e-21	N
Pregnancy	rs6489662	12	726015	G	C	0.231	cg01201512	12	740338	0.70956	14.0761	0.38829	3.61e-40	N
Pregnancy	rs2607940	12	680289	A	T	0.216	cg01201512	12	740338	-0.32288	-5.83399	0.06725	8e-09	N
Pregnancy	rs77311665	12	736378	C	T	0.077	cg01201512	12	740338	-0.46824	-5.48968	0.06443	5.49e-08	N
Pregnancy	rs7137755	12	779470	T	C	0.158	cg01201512	12	740338	-0.5381	-9.10475	0.07246	7.46e-19	N
Pregnancy	rs11612275	12	771045	C	A	0.181	cg01201512	12	740338	-0.57257	-10.2353	0.07589	3.99e-23	N
Pregnancy	rs10849333	12	719311	T	G	0.285	cg01201512	12	740338	0.50708	10.2259	0.36475	4.34e-23	N

## Sheet: cg14911689
Timepoint	SNP	SNP Chr	SNP Pos	A1	A2	MAF	CpG	CpG Chr	CpG Pos	beta	t-stat	Effect Size	p-value	Trans
Adolescence	rs4980954	12	740771	A	G	0.332	cg14911689	12	739980	0.80652	20.7867	0.25634	1.14e-77	N
Adolescence	rs12312948	12	778475	G	A	0.374	cg14911689	12	739980	0.55689	13.4362	0.12987	2.11e-37	N
Adolescence	rs10849390	12	755252	G	A	0.198	cg14911689	12	739980	-0.6386	-12.2703	0.16621	6.13e-32	N
Adolescence	rs1052967	12	754276	G	A	0.198	cg14911689	12	739980	-0.63837	-12.2594	0.16618	6.87e-32	N
Adolescence	rs34689219	12	750846	I	R	0.332	cg14911689	12	739980	0.79183	20.2866	0.25611	1.06e-74	N
Adolescence	rs10774392	12	747645	G	A	0.328	cg14911689	12	739980	0.7913	20.198	0.25523	3.55e-74	N
Adolescence	rs34289424	12	709516	C	A	0.479	cg14911689	12	739980	0.42016	9.86222	0.07761	8.89e-22	N
Adolescence	rs10774393	12	747675	G	A	0.328	cg14911689	12	739980	0.79004	20.1629	0.2548	5.72e-74	N
Adolescence	rs2607926	12	699444	C	T	0.241	cg14911689	12	739980	-0.47748	-9.26672	0.16487	1.59e-19	N
Adolescence	rs74056408	12	727527	A	G	0.352	cg14911689	12	739980	-0.78747	-19.9498	0.20211	1.03e-72	N
Adolescence	rs10849333	12	719311	T	G	0.285	cg14911689	12	739980	0.51148	10.8246	0.12066	1.21e-25	N
Adolescence	rs7307242	12	750695	A	T	0.325	cg14911689	12	739980	0.78434	19.8525	0.24765	3.84e-72	N
Adolescence	rs1531227	12	688340	C	A	0.402	cg14911689	12	739980	0.25649	5.67097	0.03014	1.96e-08	N
Adolescence	rs11837457	12	686983	G	A	0.095	cg14911689	12	739980	0.54829	7.73762	0.15635	2.92e-14	N
Adolescence	rs139157130	12	768243	D	R	0.195	cg14911689	12	739980	-0.63385	-12.1224	0.16611	2.86e-31	N
Adolescence	rs10713836	12	750963	D	R	0.341	cg14911689	12	739980	0.76154	19.4622	0.25032	7.39e-70	N
Adolescence	rs77797953	12	680676	G	A	0.082	cg14911689	12	739980	-0.45322	-5.40224	0.15331	8.59e-08	N
Adolescence	rs146052060	12	765528	D	R	0.196	cg14911689	12	739980	-0.63187	-12.0426	0.16604	6.54e-31	N
Adolescence	rs12579728	12	770536	T	C	0.197	cg14911689	12	739980	-0.62876	-12.0314	0.16601	7.34e-31	N
Adolescence	rs111932820	12	751964	T	C	0.342	cg14911689	12	739980	0.75548	19.1975	0.25313	2.56e-68	N
Adolescence	rs7308247	12	708626	G	A	0.231	cg14911689	12	739980	-0.51022	-9.76386	0.16611	2.13e-21	N
Adolescence	rs35239954	12	723112	A	T	0.184	cg14911689	12	739980	-0.50039	-9.25387	0.16244	1.78e-19	N
Adolescence	rs12231386	12	726308	C	G	0.184	cg14911689	12	739980	-0.50039	-9.25387	0.16244	1.78e-19	N
Adolescence	rs11064128	12	770929	T	G	0.198	cg14911689	12	739980	-0.62165	-11.9292	0.16587	2.1e-30	N
Adolescence	rs12832701	12	751499	T	C	0.329	cg14911689	12	739980	0.74666	18.7425	0.21593	1.08e-65	N
Adolescence	rs10651759	12	717896	I	R	0.276	cg14911689	12	739980	0.50948	10.9477	0.11207	3.71e-26	N
Adolescence	rs11064129	12	771103	G	A	0.196	cg14911689	12	739980	-0.62064	-11.8439	0.16573	5.03e-30	N
Adolescence	rs113969650	12	690402	G	A	0.095	cg14911689	12	739980	0.55029	7.76792	0.15635	2.34e-14	N
Adolescence	rs2535423	12	685491	C	G	0.14	cg14911689	12	739980	-0.72029	-11.8286	0.16558	5.88e-30	N
Adolescence	rs2369391	12	751609	C	A	0.493	cg14911689	12	739980	0.87159	25.7431	0.26195	4.79e-108	N
Adolescence	rs10849334	12	719312	G	A	0.282	cg14911689	12	739980	0.51452	10.9102	0.12111	5.32e-26	N
Adolescence	rs11609955	12	771677	C	G	0.196	cg14911689	12	739980	-0.61519	-11.7735	0.1659	1.03e-29	N
Adolescence	rs77384093	12	775336	T	C	0.162	cg14911689	12	739980	-0.65553	-11.7636	0.16388	1.14e-29	N
Adolescence	rs11611269	12	776075	T	C	0.162	cg14911689	12	739980	-0.65553	-11.7636	0.16388	1.14e-29	N
Adolescence	rs7959599	12	777998	C	A	0.162	cg14911689	12	739980	-0.65553	-11.7636	0.16388	1.14e-29	N
Adolescence	rs112852068	12	778691	T	C	0.162	cg14911689	12	739980	-0.65553	-11.7636	0.16388	1.14e-29	N
Adolescence	rs112824854	12	778799	A	G	0.162	cg14911689	12	739980	-0.65553	-11.7636	0.16388	1.14e-29	N
Adolescence	rs112920018	12	778807	G	A	0.162	cg14911689	12	739980	-0.65553	-11.7636	0.16388	1.14e-29	N
Adolescence	rs78909452	12	779120	G	T	0.162	cg14911689	12	739980	-0.65553	-11.7636	0.16388	1.14e-29	N
Adolescence	rs78225954	12	779142	G	A	0.162	cg14911689	12	739980	-0.65553	-11.7636	0.16388	1.14e-29	N
Adolescence	rs74840038	12	779168	T	G	0.162	cg14911689	12	739980	-0.65553	-11.7636	0.16388	1.14e-29	N
Adolescence	rs7137755	12	779470	T	C	0.162	cg14911689	12	739980	-0.65553	-11.7636	0.16388	1.14e-29	N
Adolescence	rs7314661	12	779906	A	G	0.162	cg14911689	12	739980	-0.65553	-11.7636	0.16388	1.14e-29	N
Adolescence	rs200124061	12	780793	I	R	0.162	cg14911689	12	739980	-0.65553	-11.7636	0.16388	1.14e-29	N
Adolescence	rs2607932	12	696910	C	T	0.437	cg14911689	12	739980	-0.41787	-9.61414	0.05804	7.96e-21	N
Adolescence	rs61916675	12	751514	G	A	0.33	cg14911689	12	739980	-0.51901	-11.756	0.17239	1.23e-29	N
Adolescence	rs2535414	12	679366	G	C	0.357	cg14911689	12	739980	-0.36866	-8.18481	0.0466	1.02e-15	N
Adolescence	rs1471132	12	751308	G	T	0.34	cg14911689	12	739980	0.76026	19.4148	0.25032	1.4e-69	N
Adolescence	rs7977431	12	671638	T	C	0.144	cg14911689	12	739980	-0.40723	-6.62581	0.13969	6.19e-11	N
Adolescence	rs2535426	12	686076	G	T	0.176	cg14911689	12	739980	-0.647	-11.438	0.16715	3.02e-28	N
Adolescence	rs4980957	12	751753	C	T	0.484	cg14911689	12	739980	-0.28482	-6.62492	0.04111	6.22e-11	N
Adolescence	rs11616050	12	783350	G	A	0.162	cg14911689	12	739980	-0.65172	-11.6941	0.16374	2.31e-29	N
Adolescence	rs7955256	12	783987	G	A	0.162	cg14911689	12	739980	-0.65172	-11.6941	0.16374	2.31e-29	N
Adolescence	rs7978345	12	784258	T	C	0.162	cg14911689	12	739980	-0.65172	-11.6941	0.16374	2.31e-29	N
Adolescence	rs7300590	12	750935	A	C	0.342	cg14911689	12	739980	0.76063	19.4011	0.2509	1.68e-69	N
Adolescence	rs12307171	12	768874	C	T	0.198	cg14911689	12	739980	-0.63037	-12.0732	0.16601	4.77e-31	N
Adolescence	rs9861	12	672372	A	G	0.354	cg14911689	12	739980	-0.42622	-9.51876	0.15214	1.83e-20	N
Adolescence	rs12578245	12	744925	T	C	0.171	cg14911689	12	739980	-0.70384	-12.6564	0.16795	1.03e-33	N
Adolescence	rs11064120	12	768966	T	C	0.198	cg14911689	12	739980	-0.63037	-12.0732	0.16601	4.77e-31	N
Adolescence	rs200093042	12	739063	D	R	0.092	cg14911689	12	739980	-0.56098	-7.11926	0.15208	2.34e-12	N
Adolescence	rs7315709	12	776097	C	A	0.162	cg14911689	12	739980	-0.65553	-11.7636	0.16388	1.14e-29	N
Adolescence	rs11064121	12	769122	T	C	0.198	cg14911689	12	739980	-0.63037	-12.0732	0.16601	4.77e-31	N
Adolescence	rs78871596	12	712704	C	T	0.131	cg14911689	12	739980	-0.44399	-7.11758	0.15411	2.37e-12	N
Adolescence	rs1052454	12	672351	A	C	0.351	cg14911689	12	739980	-0.42256	-9.4224	0.15598	4.2e-20	N
Adolescence	rs11064122	12	769230	A	C	0.198	cg14911689	12	739980	-0.63037	-12.0732	0.16601	4.77e-31	N
Adolescence	rs35926015	12	731403	A	G	0.186	cg14911689	12	739980	-0.50314	-9.40684	0.16036	4.81e-20	N
Adolescence	rs11063910	12	732520	C	A	0.186	cg14911689	12	739980	-0.50314	-9.40684	0.16036	4.81e-20	N
Adolescence	rs10849359	12	737230	A	G	0.186	cg14911689	12	739980	-0.50314	-9.40684	0.16036	4.81e-20	N
Adolescence	rs2279018	12	673283	A	C	0.321	cg14911689	12	739980	0.61656	14.3972	0.13592	3.85e-42	N
Adolescence	rs4980838	12	710461	G	C	0.176	cg14911689	12	739980	-0.52143	-9.38453	0.16004	5.82e-20	N
Adolescence	rs11610339	12	769277	T	C	0.198	cg14911689	12	739980	-0.63037	-12.0732	0.16601	4.77e-31	N
Adolescence	rs10849417	12	761560	A	T	0.276	cg14911689	12	739980	0.73186	16.8819	0.15317	3.11e-55	N
Adolescence	rs2535435	12	692908	A	G	0.396	cg14911689	12	739980	0.26293	5.8142	0.03011	8.67e-09	N
Adolescence	rs35557779	12	759757	G	C	0.276	cg14911689	12	739980	0.72989	16.8247	0.15024	6.4e-55	N
Adolescence	rs11064103	12	766741	T	C	0.277	cg14911689	12	739980	0.72814	16.7555	0.15212	1.53e-54	N
Adolescence	rs12370021	12	681639	T	G	0.094	cg14911689	12	739980	0.54052	7.605	0.15621	7.67e-14	N
Adolescence	rs11608764	12	769312	A	G	0.198	cg14911689	12	739980	-0.63037	-12.0732	0.16601	4.77e-31	N
Adolescence	rs35981192	12	727861	C	G	0.185	cg14911689	12	739980	-0.49981	-9.33303	0.16032	9.05e-20	N
Adolescence	rs12309939	12	730460	A	T	0.185	cg14911689	12	739980	-0.49981	-9.33303	0.16032	9.05e-20	N
Adolescence	rs12368326	12	763370	T	A	0.277	cg14911689	12	739980	0.72153	16.5533	0.15174	1.93e-53	N
Adolescence	rs66492167	12	695301	I	R	0.23	cg14911689	12	739980	-0.53085	-10.1631	0.16666	5.89e-23	N
Adolescence	rs11063848	12	717501	G	A	0.26	cg14911689	12	739980	-0.56296	-12.2182	0.16999	1.06e-31	N
Adolescence	rs11063942	12	735989	A	C	0.109	cg14911689	12	739980	0.57919	8.71537	0.15745	1.54e-17	N
Adolescence	rs11063857	12	719335	T	C	0.26	cg14911689	12	739980	-0.56296	-12.2182	0.16999	1.06e-31	N
Adolescence	rs2535436	12	698634	A	G	0.24	cg14911689	12	739980	-0.4784	-9.28575	0.1648	1.35e-19	N
Adolescence	rs2607924	12	700675	G	C	0.23	cg14911689	12	739980	-0.53085	-10.1631	0.16666	5.89e-23	N
Adolescence	rs11310736	12	730638	D	R	0.233	cg14911689	12	739980	0.69547	15.1233	0.14093	7.54e-46	N
Adolescence	rs4980955	12	742324	G	C	0.378	cg14911689	12	739980	0.65684	16.2957	0.21075	4.79e-52	N
Adolescence	rs11609783	12	735768	A	G	0.131	cg14911689	12	739980	-0.7321	-11.6528	0.16576	3.5e-29	N
Adolescence	rs11610368	12	771790	A	G	0.193	cg14911689	12	739980	-0.60352	-11.4867	0.16555	1.86e-28	N
Adolescence	rs12227328	12	719236	C	T	0.184	cg14911689	12	739980	-0.50039	-9.25387	0.16244	1.78e-19	N
Adolescence	rs36013318	12	720548	T	G	0.184	cg14911689	12	739980	-0.50039	-9.25387	0.16244	1.78e-19	N
Adolescence	rs56007076	12	723108	A	T	0.184	cg14911689	12	739980	-0.50039	-9.25387	0.16244	1.78e-19	N
Adolescence	rs72495430	12	720397	I	R	0.109	cg14911689	12	739980	0.57919	8.71537	0.15745	1.54e-17	N
Adolescence	rs12369801	12	707956	C	T	0.489	cg14911689	12	739980	-0.47407	-11.3394	0.08539	8.05e-28	N
Adolescence	rs11063868	12	721388	A	G	0.109	cg14911689	12	739980	0.57919	8.71537	0.15745	1.54e-17	N
Adolescence	rs7307464	12	708027	G	A	0.489	cg14911689	12	739980	-0.47586	-11.3725	0.09581	5.8e-28	N
Adolescence	rs7298783	12	708043	T	C	0.489	cg14911689	12	739980	-0.47586	-11.3725	0.09581	5.8e-28	N
Adolescence	rs12369036	12	731402	T	C	0.109	cg14911689	12	739980	0.57919	8.71537	0.15745	1.54e-17	N
Adolescence	rs55800929	12	752360	A	G	0.167	cg14911689	12	739980	-0.68655	-12.2178	0.16754	1.06e-31	N
Adolescence	rs2607931	12	696912	G	C	0.437	cg14911689	12	739980	-0.41787	-9.61414	0.05804	7.96e-21	N
Adolescence	rs59288136	12	690677	T	C	0.178	cg14911689	12	739980	0.61761	11.2631	0.1457	1.71e-27	N
Adolescence	rs61916680	12	771785	A	G	0.258	cg14911689	12	739980	0.49821	10.5719	0.11527	1.33e-24	N
Adolescence	rs7136756	12	756901	A	G	0.32	cg14911689	12	739980	-0.51272	-11.2341	0.17446	2.27e-27	N
Adolescence	rs56241723	12	722834	A	G	0.119	cg14911689	12	739980	0.58195	9.05261	0.15045	9.66e-19	N
Adolescence	rs56061480	12	722843	A	G	0.119	cg14911689	12	739980	0.58195	9.05261	0.15045	9.66e-19	N
Adolescence	rs11063874	12	723374	T	A	0.119	cg14911689	12	739980	0.58195	9.05261	0.15045	9.66e-19	N
Adolescence	rs78674560	12	727583	A	C	0.119	cg14911689	12	739980	0.58195	9.05261	0.15045	9.66e-19	N
Adolescence	rs74516064	12	727957	A	G	0.119	cg14911689	12	739980	0.58195	9.05261	0.15045	9.66e-19	N
Adolescence	rs76108532	12	728207	A	T	0.119	cg14911689	12	739980	0.58195	9.05261	0.15045	9.66e-19	N
Adolescence	rs77353687	12	728369	C	G	0.119	cg14911689	12	739980	0.58195	9.05261	0.15045	9.66e-19	N
Adolescence	rs77885270	12	728588	A	G	0.119	cg14911689	12	739980	0.58195	9.05261	0.15045	9.66e-19	N
Adolescence	rs9669247	12	752998	T	G	0.441	cg14911689	12	739980	0.60099	15.304	0.23398	8.68e-47	N
Adolescence	rs61919360	12	679550	T	C	0.097	cg14911689	12	739980	0.52388	7.42889	0.15609	2.71e-13	N
Adolescence	rs7295886	12	708696	A	G	0.493	cg14911689	12	739980	-0.47112	-11.2186	0.10639	2.65e-27	N
Adolescence	rs2607920	12	711891	A	T	0.17	cg14911689	12	739980	-0.70103	-12.5758	0.16795	2.44e-33	N
Adolescence	rs111677314	12	710727	T	A	0.172	cg14911689	12	739980	0.64863	12.1128	0.13105	3.16e-31	N
Adolescence	rs2535397	12	713712	G	A	0.17	cg14911689	12	739980	-0.70103	-12.5758	0.16795	2.44e-33	N
Adolescence	rs12367803	12	727344	G	A	0.067	cg14911689	12	739980	0.61718	7.39906	0.1553	3.34e-13	N
Adolescence	rs2607928	12	697485	T	C	0.489	cg14911689	12	739980	-0.4752	-11.1569	0.08512	4.85e-27	N
Adolescence	rs2607927	12	697633	G	C	0.489	cg14911689	12	739980	-0.4752	-11.1569	0.08512	4.85e-27	N
Adolescence	rs12370658	12	703294	G	A	0.065	cg14911689	12	739980	0.62741	7.39097	0.15545	3.54e-13	N
Adolescence	rs740892	12	676116	A	T	0.275	cg14911689	12	739980	0.28248	5.70492	0.03073	1.62e-08	N
Adolescence	rs1824210	12	676390	C	A	0.275	cg14911689	12	739980	0.28248	5.70492	0.03073	1.62e-08	N
Adolescence	rs12303868	12	768367	G	A	0.198	cg14911689	12	739980	-0.63037	-12.0732	0.16601	4.77e-31	N
Adolescence	rs5795928	12	676557	I	R	0.275	cg14911689	12	739980	0.28248	5.70492	0.03073	1.62e-08	N
Adolescence	rs6489662	12	726015	G	C	0.23	cg14911689	12	739980	0.69352	14.8822	0.14087	1.32e-44	N
Adolescence	rs7306791	12	723290	A	G	0.232	cg14911689	12	739980	0.69234	14.8542	0.14106	1.84e-44	N
Adolescence	rs12301300	12	768377	T	C	0.198	cg14911689	12	739980	-0.63037	-12.0732	0.16601	4.77e-31	N
Adolescence	rs2535395	12	713569	C	T	0.231	cg14911689	12	739980	0.69274	14.8032	0.14019	3.35e-44	N
Adolescence	rs2607935	12	696818	G	A	0.428	cg14911689	12	739980	-0.43775	-10.1109	0.11537	9.47e-23	N
Adolescence	rs11063803	12	708285	T	A	0.496	cg14911689	12	739980	-0.4645	-11.0854	0.08415	9.74e-27	N
Adolescence	rs113593768	12	730959	A	G	0.17	cg14911689	12	739980	-0.70103	-12.5758	0.16795	2.44e-33	N
Adolescence	rs181601255	12	710530	A	G	0.16	cg14911689	12	739980	0.6286	11.0625	0.13071	1.22e-26	N
Adolescence	rs56203073	12	736116	C	T	0.17	cg14911689	12	739980	-0.70103	-12.5758	0.16795	2.44e-33	N
Adolescence	rs7979407	12	737095	T	C	0.17	cg14911689	12	739980	-0.70103	-12.5758	0.16795	2.44e-33	N
Adolescence	rs4980953	12	733703	T	A	0.447	cg14911689	12	739980	0.58067	14.5715	0.22494	5.07e-43	N
Adolescence	rs117243637	12	721469	T	A	0.076	cg14911689	12	739980	-0.54596	-6.31703	0.06045	4.33e-10	N
Adolescence	rs11342650	12	734601	D	R	0.446	cg14911689	12	739980	0.57656	14.4587	0.22479	1.89e-42	N
Adolescence	rs34257023	12	671800	T	G	0.334	cg14911689	12	739980	0.6059	14.3626	0.13774	5.75e-42	N
Adolescence	rs2535387	12	704776	A	G	0.5	cg14911689	12	739980	0.44778	10.4506	0.07075	4.14e-24	N
Adolescence	rs2535399	12	717477	C	A	0.451	cg14911689	12	739980	0.57519	14.3255	0.21929	8.83e-42	N
Adolescence	rs2535404	12	719663	T	C	0.276	cg14911689	12	739980	0.50948	10.9477	0.11207	3.71e-26	N
Adolescence	rs7303000	12	750401	A	G	0.493	cg14911689	12	739980	-0.31526	-7.30491	0.0503	6.48e-13	N
Adolescence	rs34909666	12	675838	G	C	0.272	cg14911689	12	739980	0.28021	5.64412	0.03204	2.27e-08	N
Adolescence	rs12579736	12	770541	T	C	0.197	cg14911689	12	739980	-0.62876	-12.0314	0.16601	7.34e-31	N
Adolescence	rs11063823	12	710873	T	C	0.223	cg14911689	12	739980	-0.70011	-14.0822	0.17259	1.45e-40	N
Adolescence	rs34924938	12	781125	I	R	0.171	cg14911689	12	739980	-0.59712	-10.8598	0.16283	8.63e-26	N
Adolescence	rs58425938	12	781654	G	A	0.171	cg14911689	12	739980	-0.59712	-10.8598	0.16283	8.63e-26	N
Adolescence	rs11063861	12	720311	A	C	0.109	cg14911689	12	739980	0.57919	8.71537	0.15745	1.54e-17	N
Adolescence	rs11063862	12	720782	C	A	0.109	cg14911689	12	739980	0.57919	8.71537	0.15745	1.54e-17	N
Adolescence	rs11063864	12	720859	G	C	0.109	cg14911689	12	739980	0.57919	8.71537	0.15745	1.54e-17	N
Adolescence	rs12370938	12	738657	C	T	0.109	cg14911689	12	739980	0.57919	8.71537	0.15745	1.54e-17	N
Adolescence	rs185544348	12	739082	C	T	0.109	cg14911689	12	739980	0.57919	8.71537	0.15745	1.54e-17	N
Adolescence	rs11063979	12	741219	G	C	0.109	cg14911689	12	739980	0.57919	8.71537	0.15745	1.54e-17	N
Adolescence	rs11063989	12	744129	G	A	0.109	cg14911689	12	739980	0.57919	8.71537	0.15745	1.54e-17	N
Adolescence	rs77154245	12	745697	A	G	0.109	cg14911689	12	739980	0.57919	8.71537	0.15745	1.54e-17	N
Adolescence	rs4639990	12	710605	A	G	0.225	cg14911689	12	739980	-0.56218	-10.8344	0.16742	1.1e-25	N
Adolescence	rs75632426	12	732859	T	C	0.119	cg14911689	12	739980	0.58195	9.05261	0.15045	9.66e-19	N
Adolescence	rs71447502	12	718484	G	T	0.282	cg14911689	12	739980	0.51238	10.8219	0.12183	1.24e-25	N
Adolescence	rs56285241	12	736859	A	G	0.119	cg14911689	12	739980	0.58195	9.05261	0.15045	9.66e-19	N
Adolescence	rs73596266	12	716074	A	G	0.076	cg14911689	12	739980	-0.5424	-6.29466	0.06042	4.97e-10	N
Adolescence	rs11615483	12	782366	G	A	0.172	cg14911689	12	739980	-0.59314	-10.7851	0.16224	1.76e-25	N
Adolescence	rs139179759	12	770241	D	R	0.197	cg14911689	12	739980	-0.62876	-12.0314	0.16601	7.34e-31	N
Adolescence	rs7958916	12	784043	C	T	0.172	cg14911689	12	739980	-0.59237	-10.7767	0.16283	1.91e-25	N
Adolescence	rs73596277	12	719011	T	G	0.076	cg14911689	12	739980	-0.5424	-6.29466	0.06042	4.97e-10	N
Adolescence	rs34336285	12	721769	T	G	0.134	cg14911689	12	739980	-0.44775	-7.23297	0.15469	1.07e-12	N
Adolescence	rs10849345	12	723981	G	A	0.37	cg14911689	12	739980	0.31183	6.72713	0.03394	3.21e-11	N
Adolescence	rs1870200	12	782982	G	A	0.172	cg14911689	12	739980	-0.59237	-10.7767	0.16283	1.91e-25	N
Adolescence	rs55829986	12	729919	T	C	0.109	cg14911689	12	739980	0.57492	8.63065	0.15738	3.06e-17	N
Adolescence	rs201083426	12	768219	I	R	0.099	cg14911689	12	739980	0.5304	7.21655	0.11322	1.2e-12	N
Adolescence	rs117461373	12	713156	A	G	0.076	cg14911689	12	739980	-0.54596	-6.31703	0.06045	4.33e-10	N
Adolescence	rs61916682	12	779358	T	C	0.206	cg14911689	12	739980	0.6665	13.6883	0.13823	1.26e-38	N
Adolescence	rs78825267	12	734480	A	G	0.076	cg14911689	12	739980	-0.54596	-6.31703	0.06045	4.33e-10	N
Adolescence	rs74407257	12	743169	C	T	0.076	cg14911689	12	739980	-0.54596	-6.31703	0.06045	4.33e-10	N
Adolescence	rs7487827	12	751619	A	T	0.494	cg14911689	12	739980	0.87294	25.76	0.26201	3.76e-108	N
Adolescence	rs7969886	12	781993	T	C	0.421	cg14911689	12	739980	0.44173	10.7043	0.07459	3.81e-25	N
Adolescence	rs2159599	12	710441	G	A	0.222	cg14911689	12	739980	-0.54303	-10.6941	0.16416	4.2e-25	N
Adolescence	rs61916657	12	672118	A	G	0.315	cg14911689	12	739980	0.58281	13.5776	0.12843	4.36e-38	N
Adolescence	rs758792	12	676900	A	G	0.18	cg14911689	12	739980	-0.41766	-7.22236	0.15583	1.15e-12	N
Adolescence	rs146721758	12	718958	I	R	0.282	cg14911689	12	739980	0.50733	10.6645	0.11919	5.56e-25	N
Adolescence	rs60759266	12	763872	A	C	0.316	cg14911689	12	739980	-0.49188	-10.6465	0.17162	6.58e-25	N
Adolescence	rs114124187	12	730461	T	A	0.076	cg14911689	12	739980	-0.5424	-6.29466	0.06042	4.97e-10	N
Adolescence	rs73034189	12	674099	A	C	0.212	cg14911689	12	739980	0.53848	10.6366	0.11452	7.23e-25	N
Adolescence	rs117957685	12	711827	T	C	0.076	cg14911689	12	739980	-0.5424	-6.29466	0.06042	4.97e-10	N
Adolescence	rs145063760	12	713664	T	C	0.076	cg14911689	12	739980	-0.5424	-6.29466	0.06042	4.97e-10	N
Adolescence	rs111479309	12	720735	T	C	0.076	cg14911689	12	739980	-0.5424	-6.29466	0.06042	4.97e-10	N
Adolescence	rs111468587	12	724620	A	G	0.076	cg14911689	12	739980	-0.5424	-6.29466	0.06042	4.97e-10	N
Adolescence	rs147270299	12	726394	D	R	0.076	cg14911689	12	739980	-0.5424	-6.29466	0.06042	4.97e-10	N
Adolescence	rs73596299	12	733408	G	A	0.076	cg14911689	12	739980	-0.5424	-6.29466	0.06042	4.97e-10	N
Adolescence	rs77311665	12	736378	C	T	0.076	cg14911689	12	739980	-0.5424	-6.29466	0.06042	4.97e-10	N
Adolescence	rs740893	12	676209	G	C	0.215	cg14911689	12	739980	0.54634	10.7921	0.11553	1.65e-25	N
Adolescence	rs2535427	12	686170	T	C	0.232	cg14911689	12	739980	-0.54704	-10.6061	0.1668	9.64e-25	N
Adolescence	rs2607925	12	699791	C	T	0.499	cg14911689	12	739980	-0.4519	-10.5739	0.07388	1.31e-24	N
Adolescence	rs7310239	12	723104	T	A	0.461	cg14911689	12	739980	0.57028	13.4509	0.20691	1.79e-37	N
Adolescence	rs7968756	12	709529	T	G	0.247	cg14911689	12	739980	-0.43937	-8.55811	0.16193	5.46e-17	N
Adolescence	rs80001503	12	679978	T	C	0.095	cg14911689	12	739980	0.4978	6.93513	0.15519	8.13e-12	N
Adolescence	rs55763859	12	714910	T	C	0.073	cg14911689	12	739980	0.60892	7.15086	0.13737	1.88e-12	N
Adolescence	rs7970800	12	777760	A	G	0.371	cg14911689	12	739980	0.55361	13.3099	0.12888	8.53e-37	N
Adolescence	rs2535388	12	705734	C	G	0.232	cg14911689	12	739980	-0.5279	-10.1864	0.16727	4.76e-23	N
Adolescence	rs6489710	12	777008	T	G	0.37	cg14911689	12	739980	0.55181	13.2671	0.12839	1.37e-36	N
Adolescence	rs1860613	12	671670	T	C	0.433	cg14911689	12	739980	0.44236	10.3266	0.07128	1.31e-23	N
Adolescence	rs11063806	12	708597	G	A	0.495	cg14911689	12	739980	-0.47008	-11.177	0.10294	3.98e-27	N
Adolescence	rs11613701	12	753331	A	G	0.188	cg14911689	12	739980	-0.69478	-13.2022	0.16787	2.79e-36	N
Adolescence	rs2607917	12	716051	A	G	0.473	cg14911689	12	739980	-0.45007	-10.5073	0.05231	2.44e-24	N
Adolescence	rs4980959	12	772673	A	C	0.369	cg14911689	12	739980	0.54992	13.1625	0.12702	4.32e-36	N
Adolescence	rs3809263	12	773456	T	C	0.369	cg14911689	12	739980	0.54992	13.1625	0.12702	4.32e-36	N
Adolescence	rs145983369	12	726246	G	C	0.076	cg14911689	12	739980	-0.54596	-6.31703	0.06045	4.33e-10	N
Adolescence	rs2535386	12	703925	T	A	0.295	cg14911689	12	739980	-0.49963	-10.4337	0.17167	4.85e-24	N
Adolescence	rs1468624	12	673854	A	G	0.19	cg14911689	12	739980	-0.35388	-6.22887	0.15495	7.44e-10	N
Adolescence	rs2607936	12	696078	A	G	0.227	cg14911689	12	739980	-0.54287	-10.4129	0.16652	5.89e-24	N
Adolescence	rs56150479	12	670893	A	G	0.329	cg14911689	12	739980	-0.3572	-7.60909	0.07714	7.45e-14	N
Adolescence	rs74742609	12	728360	G	A	0.119	cg14911689	12	739980	0.58195	9.05261	0.15045	9.66e-19	N
Adolescence	rs34038797	12	740009	G	C	0.47	cg14911689	12	739980	1.06071	37.9527	0.27699	5.91e-184	N
Adolescence	rs76914074	12	768745	G	A	0.188	cg14911689	12	739980	-0.68657	-13.0066	0.16669	2.37e-35	N
Adolescence	rs2607940	12	680289	A	T	0.232	cg14911689	12	739980	-0.53753	-10.3991	0.16659	6.69e-24	N
Adolescence	rs2535413	12	679365	A	C	0.36	cg14911689	12	739980	-0.3754	-8.38609	0.05169	2.13e-16	N
Adolescence	rs11614126	12	759345	A	G	0.186	cg14911689	12	739980	-0.68967	-12.9925	0.16723	2.76e-35	N
Adolescence	rs147722289	12	765606	I	R	0.187	cg14911689	12	739980	-0.68889	-12.9827	0.1672	3.07e-35	N
Adolescence	rs17754970	12	773262	C	A	0.206	cg14911689	12	739980	0.6665	13.6883	0.13823	1.26e-38	N
Adolescence	rs2535431	12	691948	T	A	0.412	cg14911689	12	739980	0.25895	5.8055	0.02887	9.11e-09	N
Adolescence	rs11064006	12	746208	T	A	0.442	cg14911689	12	739980	-0.24086	-5.51814	0.03189	4.57e-08	N
Adolescence	rs11612275	12	771045	C	A	0.189	cg14911689	12	739980	-0.68161	-12.9613	0.1672	3.87e-35	N
Adolescence	rs2535389	12	706125	C	G	0.233	cg14911689	12	739980	-0.53306	-10.3001	0.16727	1.67e-23	N
Adolescence	rs10849328	12	712619	T	A	0.19	cg14911689	12	739980	-0.44172	-8.29255	0.15624	4.41e-16	N
Adolescence	rs740894	12	676543	T	C	0.275	cg14911689	12	739980	0.28236	5.70145	0.03103	1.65e-08	N
Adolescence	rs2535400	12	718202	A	G	0.231	cg14911689	12	739980	0.69274	14.8032	0.14019	3.35e-44	N
Adolescence	rs34798889	12	670808	C	G	0.303	cg14911689	12	739980	0.56395	12.7906	0.13016	2.45e-34	N
Adolescence	rs10849372	12	740938	T	C	0.332	cg14911689	12	739980	-0.55455	-12.76	0.17342	3.41e-34	N
Adolescence	rs10849373	12	740961	A	G	0.332	cg14911689	12	739980	-0.55455	-12.76	0.17342	3.41e-34	N
Adolescence	rs11611524	12	771552	G	C	0.188	cg14911689	12	739980	-0.67171	-12.7287	0.1672	4.76e-34	N
Adolescence	rs75812775	12	728564	T	C	0.109	cg14911689	12	739980	0.57919	8.71537	0.15745	1.54e-17	N
Adolescence	rs740891	12	675920	T	C	0.271	cg14911689	12	739980	0.27473	5.4965	0.03257	5.15e-08	N
Adolescence	rs2607930	12	697182	G	A	0.23	cg14911689	12	739980	-0.53085	-10.1631	0.16666	5.89e-23	N
Adolescence	rs11063804	12	708318	C	T	0.497	cg14911689	12	739980	-0.4639	-11.0549	0.08764	1.31e-26	N
Adolescence	rs2607933	12	696886	G	A	0.425	cg14911689	12	739980	-0.4388	-10.1294	0.11636	8e-23	N
Adolescence	rs201841809	12	763870	D	R	0.316	cg14911689	12	739980	-0.49188	-10.6465	0.17162	6.58e-25	N
Adolescence	rs61916677	12	759441	A	G	0.175	cg14911689	12	739980	0.67	12.6209	0.1315	1.51e-33	N
Adolescence	rs11612359	12	730225	A	T	0.171	cg14911689	12	739980	-0.70258	-12.6192	0.16802	1.54e-33	N
Adolescence	rs55839256	12	740841	T	A	0.171	cg14911689	12	739980	-0.70109	-12.5873	0.16788	2.16e-33	N
Adolescence	rs2061317	12	743927	G	A	0.171	cg14911689	12	739980	-0.70109	-12.5873	0.16788	2.16e-33	N
Adolescence	rs1379487	12	676425	C	T	0.275	cg14911689	12	739980	0.28248	5.70492	0.03073	1.62e-08	N
Adolescence	rs2607918	12	715368	A	G	0.17	cg14911689	12	739980	-0.70103	-12.5758	0.16795	2.44e-33	N
Adolescence	rs2075032	12	717138	G	A	0.17	cg14911689	12	739980	-0.70103	-12.5758	0.16795	2.44e-33	N
Adolescence	rs2535405	12	719681	G	A	0.17	cg14911689	12	739980	-0.70103	-12.5758	0.16795	2.44e-33	N
Adolescence	rs7135801	12	726187	A	C	0.17	cg14911689	12	739980	-0.70103	-12.5758	0.16795	2.44e-33	N
Adolescence	rs11615697	12	726849	A	G	0.17	cg14911689	12	739980	-0.70103	-12.5758	0.16795	2.44e-33	N
Adolescence	rs74396113	12	727168	T	G	0.17	cg14911689	12	739980	-0.70103	-12.5758	0.16795	2.44e-33	N
Adolescence	rs79984117	12	727335	A	G	0.17	cg14911689	12	739980	-0.70103	-12.5758	0.16795	2.44e-33	N
Adolescence	rs78592292	12	727620	A	G	0.17	cg14911689	12	739980	-0.70103	-12.5758	0.16795	2.44e-33	N
Adolescence	rs149052300	12	729523	D	R	0.17	cg14911689	12	739980	-0.70103	-12.5758	0.16795	2.44e-33	N
Adolescence	rs76000667	12	735046	A	G	0.17	cg14911689	12	739980	-0.70103	-12.5758	0.16795	2.44e-33	N
Adolescence	rs2607921	12	711496	T	C	0.398	cg14911689	12	739980	-0.86874	-23.8131	0.24822	4.63e-96	N
Adolescence	rs2535392	12	711646	T	C	0.398	cg14911689	12	739980	-0.86874	-23.8131	0.24822	4.63e-96	N
Adolescence	rs2535393	12	711662	T	C	0.398	cg14911689	12	739980	-0.86874	-23.8131	0.24822	4.63e-96	N
Adolescence	rs36018882	12	676486	D	R	0.275	cg14911689	12	739980	0.28248	5.70492	0.03073	1.62e-08	N
Adolescence	rs722097	12	714842	A	G	0.473	cg14911689	12	739980	-0.45007	-10.5073	0.05231	2.44e-24	N
Adolescence	rs61916664	12	727508	A	G	0.477	cg14911689	12	739980	-0.95727	-30.5805	0.26267	2.17e-138	N
Adolescence	rs2535403	12	718885	T	C	0.445	cg14911689	12	739980	-0.81159	-22.9853	0.25004	5.69e-91	N
Adolescence	rs10849312	12	707906	T	C	0.231	cg14911689	12	739980	-0.52495	-10.0796	0.16695	1.26e-22	N
Adolescence	rs12826888	12	718762	T	C	0.238	cg14911689	12	739980	-0.48746	-10.0705	0.16077	1.37e-22	N
Adolescence	rs2607934	12	696863	G	A	0.426	cg14911689	12	739980	-0.43557	-10.0637	0.11501	1.45e-22	N
Adolescence	rs2535385	12	703841	C	G	0.232	cg14911689	12	739980	-0.52196	-10.0579	0.16604	1.53e-22	N
Adolescence	rs7299328	12	709098	A	C	0.497	cg14911689	12	739980	-0.46377	-11.0369	0.08399	1.56e-26	N
Adolescence	rs73598112	12	739332	T	A	0.076	cg14911689	12	739980	-0.5424	-6.29466	0.06042	4.97e-10	N
Adolescence	rs55779635	12	750992	T	C	0.171	cg14911689	12	739980	-0.69563	-12.4811	0.16788	6.67e-33	N
Adolescence	rs115104227	12	751858	C	G	0.081	cg14911689	12	739980	-0.50673	-6.03135	0.06052	2.44e-09	N
Adolescence	rs113397033	12	689584	C	T	0.095	cg14911689	12	739980	0.54788	7.74715	0.1565	2.72e-14	N
Adolescence	rs12311862	12	671243	C	T	0.293	cg14911689	12	739980	0.56113	12.4213	0.11872	1.25e-32	N
Adolescence	rs141116030	12	756092	D	R	0.185	cg14911689	12	739980	-0.68055	-12.8388	0.16774	1.46e-34	N
Adolescence	rs10849313	12	708321	A	G	0.232	cg14911689	12	739980	-0.51865	-9.98639	0.16649	2.92e-22	N
Adolescence	rs10774355	12	708373	C	G	0.232	cg14911689	12	739980	-0.51865	-9.98639	0.16649	2.92e-22	N
Adolescence	rs10774356	12	708444	C	G	0.232	cg14911689	12	739980	-0.51865	-9.98639	0.16649	2.92e-22	N
Adolescence	rs887512	12	678210	A	G	0.172	cg14911689	12	739980	-0.46796	-7.97806	0.1571	4.89e-15	N
Adolescence	rs10774375	12	723902	A	G	0.37	cg14911689	12	739980	0.31183	6.72713	0.03394	3.21e-11	N
Adolescence	rs2535411	12	677601	A	G	0.359	cg14911689	12	739980	0.24691	5.44138	0.02356	6.95e-08	N
Birth	rs2535427	12	686170	T	C	0.23	cg14911689	12	739980	-0.45315	-8.53142	0.16621	7.65e-17	N
Birth	rs7968756	12	709529	T	G	0.245	cg14911689	12	739980	-0.38123	-7.23775	0.15822	1.11e-12	N
Birth	rs758792	12	676900	A	G	0.177	cg14911689	12	739980	-0.36933	-6.14935	0.12133	1.25e-09	N
Birth	rs740893	12	676209	G	C	0.221	cg14911689	12	739980	0.51162	9.94818	0.11354	5.13e-22	N
Birth	rs12370658	12	703294	G	A	0.066	cg14911689	12	739980	0.6179	7.21533	0.09957	1.29e-12	N
Birth	rs10651759	12	717896	I	R	0.283	cg14911689	12	739980	0.47178	9.94459	0.11608	5.3e-22	N
Birth	rs2535404	12	719663	T	C	0.283	cg14911689	12	739980	0.47178	9.94459	0.11608	5.3e-22	N
Birth	rs200088693	12	690273	D	R	0.061	cg14911689	12	739980	0.50424	5.52891	0.15411	4.42e-08	N
Birth	rs11610368	12	771790	A	G	0.189	cg14911689	12	739980	-0.54581	-9.93951	0.16776	5.54e-22	N
Birth	rs7295886	12	708696	A	G	0.488	cg14911689	12	739980	-0.4327	-9.93647	0.15148	5.7e-22	N
Birth	rs11342650	12	734601	D	R	0.45	cg14911689	12	739980	0.54842	13.3438	0.22487	1.1e-36	N
Birth	rs2607935	12	696818	G	A	0.422	cg14911689	12	739980	-0.38188	-8.50112	0.17293	9.71e-17	N
Birth	rs2607934	12	696863	G	A	0.422	cg14911689	12	739980	-0.38188	-8.50112	0.17293	9.71e-17	N
Birth	rs142305485	12	782428	D	R	0.085	cg14911689	12	739980	-0.50878	-6.12871	0.15908	1.41e-09	N
Birth	rs4980953	12	733703	T	A	0.451	cg14911689	12	739980	0.54655	13.2541	0.22487	2.92e-36	N
Birth	rs2279018	12	673283	A	C	0.329	cg14911689	12	739980	0.58421	13.2501	0.12864	3.05e-36	N
Birth	rs73034189	12	674099	A	C	0.217	cg14911689	12	739980	0.51053	9.9081	0.11323	7.33e-22	N
Birth	rs7306791	12	723290	A	G	0.237	cg14911689	12	739980	0.63372	13.2139	0.13375	4.51e-36	N
Birth	rs66492167	12	695301	I	R	0.228	cg14911689	12	739980	-0.45451	-8.48241	0.16538	1.13e-16	N
Birth	rs2607930	12	697182	G	A	0.228	cg14911689	12	739980	-0.45451	-8.48241	0.16538	1.13e-16	N
Birth	rs2607924	12	700675	G	C	0.228	cg14911689	12	739980	-0.45451	-8.48241	0.16538	1.13e-16	N
Birth	rs2535395	12	713569	C	T	0.236	cg14911689	12	739980	0.63508	13.1914	0.13358	5.76e-36	N
Birth	rs2535400	12	718202	A	G	0.236	cg14911689	12	739980	0.63508	13.1914	0.13358	5.76e-36	N
Birth	rs6489662	12	726015	G	C	0.236	cg14911689	12	739980	0.63202	13.168	0.13195	7.41e-36	N
Birth	rs9669247	12	752998	T	G	0.438	cg14911689	12	739980	0.53962	13.1661	0.23888	7.56e-36	N
Birth	rs34257023	12	671800	T	G	0.339	cg14911689	12	739980	0.57587	13.1652	0.14049	7.64e-36	N
Birth	rs4639990	12	710605	A	G	0.221	cg14911689	12	739980	-0.47214	-8.71212	0.16844	1.81e-17	N
Birth	rs2535413	12	679365	A	C	0.357	cg14911689	12	739980	-0.33184	-7.16293	0.06752	1.85e-12	N
Birth	rs2607928	12	697485	T	C	0.484	cg14911689	12	739980	-0.43469	-9.8791	0.1135	9.48e-22	N
Birth	rs2607927	12	697633	G	C	0.484	cg14911689	12	739980	-0.43469	-9.8791	0.1135	9.48e-22	N
Birth	rs4980838	12	710461	G	C	0.177	cg14911689	12	739980	-0.48891	-8.44302	0.1664	1.53e-16	N
Birth	rs2535385	12	703841	C	G	0.23	cg14911689	12	739980	-0.45049	-8.44019	0.16461	1.57e-16	N
Birth	rs201083426	12	768219	I	R	0.098	cg14911689	12	739980	0.46185	6.09115	0.11888	1.77e-09	N
Birth	rs2607925	12	699791	C	T	0.492	cg14911689	12	739980	-0.43156	-9.85646	0.08625	1.16e-21	N
Birth	rs2535399	12	717477	C	A	0.455	cg14911689	12	739980	0.53676	12.888	0.20777	1.5e-34	N
Birth	rs1468624	12	673854	A	G	0.188	cg14911689	12	739980	-0.32282	-5.5056	0.1571	5.02e-08	N
Birth	rs2607940	12	680289	A	T	0.23	cg14911689	12	739980	-0.44866	-8.40286	0.16658	2.1e-16	N
Birth	rs7303000	12	750401	A	G	0.495	cg14911689	12	739980	-0.30597	-6.86408	0.04545	1.38e-11	N
Birth	rs61916657	12	672118	A	G	0.322	cg14911689	12	739980	0.55683	12.6198	0.12737	2.56e-33	N
Birth	rs11063806	12	708597	G	A	0.49	cg14911689	12	739980	-0.4258	-9.74811	0.13166	3.01e-21	N
Birth	rs2607926	12	699444	C	T	0.239	cg14911689	12	739980	-0.4388	-8.35196	0.16072	3.12e-16	N
Birth	rs73037152	12	783956	C	A	0.07	cg14911689	12	739980	0.47066	5.48159	0.12853	5.72e-08	N
Birth	rs2535436	12	698634	A	G	0.238	cg14911689	12	739980	-0.43788	-8.33123	0.1598	3.66e-16	N
Birth	rs7308247	12	708626	G	A	0.228	cg14911689	12	739980	-0.44721	-8.30055	0.16403	4.64e-16	N
Birth	rs117957685	12	711827	T	C	0.075	cg14911689	12	739980	-0.59064	-6.70198	0.0854	3.98e-11	N
Birth	rs10849372	12	740938	T	C	0.33	cg14911689	12	739980	-0.55106	-12.3632	0.18442	3.74e-32	N
Birth	rs10849373	12	740961	A	G	0.33	cg14911689	12	739980	-0.55106	-12.3632	0.18442	3.74e-32	N
Birth	rs117461373	12	713156	A	G	0.075	cg14911689	12	739980	-0.59064	-6.70198	0.0854	3.98e-11	N
Birth	rs7310239	12	723104	T	A	0.462	cg14911689	12	739980	0.53166	12.3485	0.23189	4.36e-32	N
Birth	rs145063760	12	713664	T	C	0.075	cg14911689	12	739980	-0.59064	-6.70198	0.0854	3.98e-11	N
Birth	rs73596266	12	716074	A	G	0.075	cg14911689	12	739980	-0.59064	-6.70198	0.0854	3.98e-11	N
Birth	rs11063823	12	710873	T	C	0.219	cg14911689	12	739980	-0.63955	-12.2939	0.17658	7.67e-32	N
Birth	rs73596277	12	719011	T	G	0.075	cg14911689	12	739980	-0.59064	-6.70198	0.0854	3.98e-11	N
Birth	rs61916682	12	779358	T	C	0.209	cg14911689	12	739980	0.60777	12.2932	0.13029	7.74e-32	N
Birth	rs111479309	12	720735	T	C	0.075	cg14911689	12	739980	-0.59064	-6.70198	0.0854	3.98e-11	N
Birth	rs2535387	12	704776	G	A	0.493	cg14911689	12	739980	-0.42455	-9.67669	0.08428	5.61e-21	N
Birth	rs117243637	12	721469	T	A	0.075	cg14911689	12	739980	-0.59064	-6.70198	0.0854	3.98e-11	N
Birth	rs887512	12	678210	A	G	0.168	cg14911689	12	739980	-0.4273	-6.9907	0.16372	5.94e-12	N
Birth	rs9861	12	672372	A	G	0.353	cg14911689	12	739980	-0.37908	-8.2635	0.15531	6.18e-16	N
Birth	rs111468587	12	724620	A	G	0.075	cg14911689	12	739980	-0.59064	-6.70198	0.0854	3.98e-11	N
Birth	rs145983369	12	726246	G	C	0.075	cg14911689	12	739980	-0.59064	-6.70198	0.0854	3.98e-11	N
Birth	rs147270299	12	726394	D	R	0.075	cg14911689	12	739980	-0.59064	-6.70198	0.0854	3.98e-11	N
Birth	rs7299328	12	709098	A	C	0.492	cg14911689	12	739980	-0.42112	-9.6709	0.11764	5.9e-21	N
Birth	rs114124187	12	730461	T	A	0.075	cg14911689	12	739980	-0.59064	-6.70198	0.0854	3.98e-11	N
Birth	rs73596299	12	733408	G	A	0.075	cg14911689	12	739980	-0.59064	-6.70198	0.0854	3.98e-11	N
Birth	rs2535414	12	679366	G	C	0.354	cg14911689	12	739980	-0.32487	-6.96187	0.0573	7.2e-12	N
Birth	rs1052454	12	672351	A	C	0.35	cg14911689	12	739980	-0.37875	-8.25038	0.15835	6.83e-16	N
Birth	rs11063848	12	717501	G	A	0.258	cg14911689	12	739980	-0.57576	-12.0646	0.17799	8.1e-31	N
Birth	rs11063857	12	719335	T	C	0.258	cg14911689	12	739980	-0.57576	-12.0646	0.17799	8.1e-31	N
Birth	rs11063803	12	708285	T	A	0.492	cg14911689	12	739980	-0.41905	-9.60453	0.11404	1.05e-20	N
Birth	rs11063804	12	708318	C	T	0.492	cg14911689	12	739980	-0.41905	-9.60453	0.11404	1.05e-20	N
Birth	rs11616050	12	783350	G	A	0.159	cg14911689	12	739980	-0.55816	-9.58701	0.16346	1.22e-20	N
Birth	rs7955256	12	783987	G	A	0.159	cg14911689	12	739980	-0.55816	-9.58701	0.16346	1.22e-20	N
Birth	rs7978345	12	784258	T	C	0.159	cg14911689	12	739980	-0.55816	-9.58701	0.16346	1.22e-20	N
Birth	rs34038797	12	740009	G	C	0.471	cg14911689	12	739980	0.98953	31.7495	0.27355	5.16e-142	N
Birth	rs80001503	12	679978	T	C	0.095	cg14911689	12	739980	0.49921	6.91357	0.13571	9.94e-12	N
Birth	rs61916664	12	727508	A	G	0.477	cg14911689	12	739980	-0.91958	-27.702	0.26299	1.09e-117	N
Birth	rs61916675	12	751514	G	A	0.329	cg14911689	12	739980	-0.52934	-11.7919	0.1819	1.28e-29	N
Birth	rs34798889	12	670808	C	G	0.308	cg14911689	12	739980	0.53178	11.7315	0.12395	2.36e-29	N
Birth	rs12312948	12	778475	G	A	0.381	cg14911689	12	739980	0.49749	11.6928	0.11468	3.47e-29	N
Birth	rs77384093	12	775336	T	C	0.159	cg14911689	12	739980	-0.5534	-9.49571	0.16311	2.69e-20	N
Birth	rs11611269	12	776075	T	C	0.159	cg14911689	12	739980	-0.5534	-9.49571	0.16311	2.69e-20	N
Birth	rs7315709	12	776097	C	A	0.159	cg14911689	12	739980	-0.5534	-9.49571	0.16311	2.69e-20	N
Birth	rs7959599	12	777998	C	A	0.159	cg14911689	12	739980	-0.5534	-9.49571	0.16311	2.69e-20	N
Birth	rs112852068	12	778691	T	C	0.159	cg14911689	12	739980	-0.5534	-9.49571	0.16311	2.69e-20	N
Birth	rs112824854	12	778799	A	G	0.159	cg14911689	12	739980	-0.5534	-9.49571	0.16311	2.69e-20	N
Birth	rs112920018	12	778807	G	A	0.159	cg14911689	12	739980	-0.5534	-9.49571	0.16311	2.69e-20	N
Birth	rs78909452	12	779120	G	T	0.159	cg14911689	12	739980	-0.5534	-9.49571	0.16311	2.69e-20	N
Birth	rs78225954	12	779142	G	A	0.159	cg14911689	12	739980	-0.5534	-9.49571	0.16311	2.69e-20	N
Birth	rs74840038	12	779168	T	G	0.159	cg14911689	12	739980	-0.5534	-9.49571	0.16311	2.69e-20	N
Birth	rs7137755	12	779470	T	C	0.159	cg14911689	12	739980	-0.5534	-9.49571	0.16311	2.69e-20	N
Birth	rs7314661	12	779906	A	G	0.159	cg14911689	12	739980	-0.5534	-9.49571	0.16311	2.69e-20	N
Birth	rs200124061	12	780793	I	R	0.159	cg14911689	12	739980	-0.5534	-9.49571	0.16311	2.69e-20	N
Birth	rs56150479	12	670893	A	G	0.328	cg14911689	12	739980	-0.32715	-6.85423	0.03265	1.47e-11	N
Birth	rs7970800	12	777760	A	G	0.378	cg14911689	12	739980	0.49623	11.6238	0.11428	6.91e-29	N
Birth	rs34336285	12	721769	T	G	0.134	cg14911689	12	739980	-0.43708	-6.85199	0.1591	1.49e-11	N
Birth	rs7487827	12	751619	A	T	0.496	cg14911689	12	739980	0.83006	23.4236	0.26118	5.27e-92	N
Birth	rs2369391	12	751609	C	A	0.495	cg14911689	12	739980	0.82696	23.3259	0.26114	2.01e-91	N
Birth	rs6489710	12	777008	T	G	0.377	cg14911689	12	739980	0.49272	11.5364	0.11407	1.65e-28	N
Birth	rs2159599	12	710441	G	A	0.222	cg14911689	12	739980	-0.49924	-9.4629	0.17442	3.56e-20	N
Birth	rs2535423	12	685491	C	G	0.136	cg14911689	12	739980	-0.59381	-9.12864	0.16393	6e-19	N
Birth	rs11837457	12	686983	G	A	0.096	cg14911689	12	739980	0.57713	8.15437	0.14274	1.42e-15	N
Birth	rs61916680	12	771785	A	G	0.262	cg14911689	12	739980	0.45379	9.44362	0.12001	4.2e-20	N
Birth	rs3809263	12	773456	T	C	0.375	cg14911689	12	739980	0.48929	11.3996	0.11367	6.35e-28	N
Birth	rs4980959	12	772673	A	C	0.375	cg14911689	12	739980	0.48929	11.3996	0.11367	6.35e-28	N
Birth	rs113969650	12	690402	G	A	0.096	cg14911689	12	739980	0.57633	8.14217	0.14305	1.56e-15	N
Birth	rs113397033	12	689584	C	T	0.097	cg14911689	12	739980	0.57469	8.13449	0.14278	1.66e-15	N
Birth	rs7969886	12	781993	T	C	0.428	cg14911689	12	739980	0.39661	9.41592	0.06602	5.32e-20	N
Birth	rs59288136	12	690677	T	C	0.184	cg14911689	12	739980	0.61868	11.3803	0.14471	7.67e-28	N
Birth	rs10849328	12	712619	T	A	0.188	cg14911689	12	739980	-0.4422	-8.12971	0.16118	1.72e-15	N
Birth	rs2535386	12	703925	T	A	0.292	cg14911689	12	739980	-0.46388	-9.40373	0.17199	5.9e-20	N
Birth	rs74515234	12	771016	T	C	0.083	cg14911689	12	739980	-0.49859	-5.8883	0.08526	5.83e-09	N
Birth	rs11613701	12	753331	A	G	0.186	cg14911689	12	739980	-0.62539	-11.3031	0.16961	1.63e-27	N
Birth	rs4980954	12	740771	A	G	0.335	cg14911689	12	739980	0.74619	18.1886	0.26292	9.29e-62	N
Birth	rs78871596	12	712704	C	T	0.13	cg14911689	12	739980	-0.43768	-6.79871	0.1584	2.12e-11	N
Birth	rs17765493	7	86575006	G	A	0.108	cg14911689	12	739980	0.38959	5.44058	0.10528	7.14e-08	Y
Birth	rs7136756	12	756901	A	G	0.321	cg14911689	12	739980	-0.51919	-11.2061	0.18193	4.2e-27	N
Birth	rs2535403	12	718885	T	C	0.44	cg14911689	12	739980	-0.77929	-21.2273	0.24665	4.6e-79	N
Birth	rs12370021	12	681639	T	G	0.095	cg14911689	12	739980	0.57127	8.04691	0.14278	3.21e-15	N
Birth	rs2607921	12	711496	T	C	0.399	cg14911689	12	739980	-0.79455	-20.4583	0.24351	1.32e-74	N
Birth	rs2535392	12	711646	T	C	0.399	cg14911689	12	739980	-0.79455	-20.4583	0.24351	1.32e-74	N
Birth	rs2535393	12	711662	T	C	0.399	cg14911689	12	739980	-0.79455	-20.4583	0.24351	1.32e-74	N
Birth	rs11609783	12	735768	A	G	0.128	cg14911689	12	739980	-0.62215	-9.29992	0.16201	1.43e-19	N
Birth	rs12367803	12	727344	G	A	0.066	cg14911689	12	739980	0.58227	6.76697	0.09862	2.61e-11	N
Birth	rs11614126	12	759345	A	G	0.184	cg14911689	12	739980	-0.6147	-11.049	0.16926	1.92e-26	N
Birth	rs1870200	12	782982	G	A	0.168	cg14911689	12	739980	-0.52797	-9.22475	0.16256	2.69e-19	N
Birth	rs7958916	12	784043	C	T	0.168	cg14911689	12	739980	-0.52797	-9.22475	0.16256	2.69e-19	N
Birth	rs34924938	12	781125	I	R	0.168	cg14911689	12	739980	-0.52814	-9.22049	0.16245	2.78e-19	N
Birth	rs58425938	12	781654	G	A	0.168	cg14911689	12	739980	-0.52814	-9.22049	0.16245	2.78e-19	N
Birth	rs11615483	12	782366	G	A	0.168	cg14911689	12	739980	-0.52814	-9.22049	0.16245	2.78e-19	N
Birth	rs55839256	12	740841	T	A	0.169	cg14911689	12	739980	-0.64597	-11.008	0.17285	2.84e-26	N
Birth	rs2061317	12	743927	G	A	0.169	cg14911689	12	739980	-0.64597	-11.008	0.17285	2.84e-26	N
Birth	rs12578245	12	744925	T	C	0.17	cg14911689	12	739980	-0.64494	-10.9978	0.17285	3.13e-26	N
Birth	rs1052967	12	754276	G	A	0.194	cg14911689	12	739980	-0.59777	-10.9781	0.1689	3.78e-26	N
Birth	rs141116030	12	756092	D	R	0.183	cg14911689	12	739980	-0.61165	-10.978	0.16923	3.79e-26	N
Birth	rs147722289	12	765606	I	R	0.185	cg14911689	12	739980	-0.61037	-10.9665	0.16943	4.23e-26	N
Birth	rs2607920	12	711891	A	T	0.168	cg14911689	12	739980	-0.64382	-10.9555	0.17285	4.7e-26	N
Birth	rs2535397	12	713712	G	A	0.168	cg14911689	12	739980	-0.64382	-10.9555	0.17285	4.7e-26	N
Birth	rs2607918	12	715368	A	G	0.168	cg14911689	12	739980	-0.64382	-10.9555	0.17285	4.7e-26	N
Birth	rs2075032	12	717138	G	A	0.168	cg14911689	12	739980	-0.64382	-10.9555	0.17285	4.7e-26	N
Birth	rs2535405	12	719681	G	A	0.168	cg14911689	12	739980	-0.64382	-10.9555	0.17285	4.7e-26	N
Birth	rs7135801	12	726187	A	C	0.168	cg14911689	12	739980	-0.64382	-10.9555	0.17285	4.7e-26	N
Birth	rs11615697	12	726849	A	G	0.168	cg14911689	12	739980	-0.64382	-10.9555	0.17285	4.7e-26	N
Birth	rs74396113	12	727168	T	G	0.168	cg14911689	12	739980	-0.64382	-10.9555	0.17285	4.7e-26	N
Birth	rs79984117	12	727335	A	G	0.168	cg14911689	12	739980	-0.64382	-10.9555	0.17285	4.7e-26	N
Birth	rs78592292	12	727620	A	G	0.168	cg14911689	12	739980	-0.64382	-10.9555	0.17285	4.7e-26	N
Birth	rs149052300	12	729523	D	R	0.168	cg14911689	12	739980	-0.64382	-10.9555	0.17285	4.7e-26	N
Birth	rs113593768	12	730959	A	G	0.168	cg14911689	12	739980	-0.64382	-10.9555	0.17285	4.7e-26	N
Birth	rs76000667	12	735046	A	G	0.168	cg14911689	12	739980	-0.64382	-10.9555	0.17285	4.7e-26	N
Birth	rs56203073	12	736116	C	T	0.168	cg14911689	12	739980	-0.64382	-10.9555	0.17285	4.7e-26	N
Birth	rs7979407	12	737095	T	C	0.168	cg14911689	12	739980	-0.64382	-10.9555	0.17285	4.7e-26	N
Birth	rs78825267	12	734480	A	G	0.075	cg14911689	12	739980	-0.59064	-6.70198	0.0854	3.98e-11	N
Birth	rs77311665	12	736378	C	T	0.075	cg14911689	12	739980	-0.59064	-6.70198	0.0854	3.98e-11	N
Birth	rs73598112	12	739332	T	A	0.075	cg14911689	12	739980	-0.59064	-6.70198	0.0854	3.98e-11	N
Birth	rs74407257	12	743169	C	T	0.075	cg14911689	12	739980	-0.59064	-6.70198	0.0854	3.98e-11	N
Birth	rs10849390	12	755252	G	A	0.195	cg14911689	12	739980	-0.59543	-10.9344	0.16872	5.75e-26	N
Birth	rs55779635	12	750992	T	C	0.17	cg14911689	12	739980	-0.64028	-10.9062	0.17285	7.52e-26	N
Birth	rs76914074	12	768745	G	A	0.186	cg14911689	12	739980	-0.60368	-10.8968	0.16938	8.22e-26	N
Birth	rs11612359	12	730225	A	T	0.169	cg14911689	12	739980	-0.63937	-10.8782	0.17235	9.81e-26	N
Birth	rs10774392	12	747645	G	A	0.33	cg14911689	12	739980	0.74412	18.2085	0.26268	7.21e-62	N
Birth	rs10774393	12	747675	G	A	0.329	cg14911689	12	739980	0.74305	18.1836	0.26244	9.9e-62	N
Birth	rs7307242	12	750695	A	T	0.326	cg14911689	12	739980	0.73567	17.8395	0.26214	7.85e-60	N
Birth	rs34689219	12	750846	I	R	0.332	cg14911689	12	739980	0.73447	17.8356	0.263	8.24e-60	N
Birth	rs74056408	12	727527	A	G	0.35	cg14911689	12	739980	-0.73068	-17.6839	0.21875	5.6e-59	N
Birth	rs2535426	12	686076	G	T	0.175	cg14911689	12	739980	-0.49961	-8.42533	0.16436	1.76e-16	N
Birth	rs7300590	12	750935	A	C	0.342	cg14911689	12	739980	0.71519	17.3854	0.26266	2.39e-57	N
Birth	rs111932820	12	751964	T	C	0.342	cg14911689	12	739980	0.71477	17.3713	0.26189	2.85e-57	N
Birth	rs10713836	12	750963	D	R	0.341	cg14911689	12	739980	0.71384	17.3666	0.26237	3.02e-57	N
Birth	rs1471132	12	751308	G	T	0.341	cg14911689	12	739980	0.71338	17.3643	0.2618	3.11e-57	N
Birth	rs12832701	12	751499	T	C	0.33	cg14911689	12	739980	0.7123	17.2616	0.25894	1.12e-56	N
Birth	rs55800929	12	752360	A	G	0.165	cg14911689	12	739980	-0.635	-10.731	0.17235	3.95e-25	N
Birth	rs35926015	12	731403	A	G	0.186	cg14911689	12	739980	-0.49175	-8.98423	0.16508	1.98e-18	N
Birth	rs10849359	12	737230	A	G	0.186	cg14911689	12	739980	-0.49175	-8.98423	0.16508	1.98e-18	N
Birth	rs11612275	12	771045	C	A	0.186	cg14911689	12	739980	-0.59573	-10.7849	0.16943	2.37e-25	N
Birth	rs61919360	12	679550	T	C	0.098	cg14911689	12	739980	0.54536	7.7192	0.1427	3.64e-14	N
Birth	rs146052060	12	765528	D	R	0.193	cg14911689	12	739980	-0.58299	-10.6484	0.16872	8.57e-25	N
Birth	rs201841809	12	763870	D	R	0.315	cg14911689	12	739980	-0.49951	-10.615	0.18073	1.17e-24	N
Birth	rs60759266	12	763872	A	C	0.315	cg14911689	12	739980	-0.49951	-10.615	0.18073	1.17e-24	N
Birth	rs12303868	12	768367	G	A	0.194	cg14911689	12	739980	-0.57702	-10.5856	0.16882	1.54e-24	N
Birth	rs12301300	12	768377	T	C	0.194	cg14911689	12	739980	-0.57702	-10.5856	0.16882	1.54e-24	N
Birth	rs12307171	12	768874	C	T	0.194	cg14911689	12	739980	-0.57702	-10.5856	0.16882	1.54e-24	N
Birth	rs11064120	12	768966	T	C	0.194	cg14911689	12	739980	-0.57702	-10.5856	0.16882	1.54e-24	N
Birth	rs11064121	12	769122	T	C	0.194	cg14911689	12	739980	-0.57702	-10.5856	0.16882	1.54e-24	N
Birth	rs11064122	12	769230	A	C	0.194	cg14911689	12	739980	-0.57702	-10.5856	0.16882	1.54e-24	N
Birth	rs11610339	12	769277	T	C	0.194	cg14911689	12	739980	-0.57702	-10.5856	0.16882	1.54e-24	N
Birth	rs11608764	12	769312	A	G	0.194	cg14911689	12	739980	-0.57702	-10.5856	0.16882	1.54e-24	N
Birth	rs181601255	12	710530	A	G	0.161	cg14911689	12	739980	0.52039	8.92851	0.13508	3.13e-18	N
Birth	rs722097	12	714842	A	G	0.47	cg14911689	12	739980	-0.39504	-8.92291	0.05897	3.28e-18	N
Birth	rs2607917	12	716051	A	G	0.47	cg14911689	12	739980	-0.39504	-8.92291	0.05897	3.28e-18	N
Birth	rs35981192	12	727861	C	G	0.185	cg14911689	12	739980	-0.48895	-8.92255	0.16497	3.29e-18	N
Birth	rs12309939	12	730460	A	T	0.185	cg14911689	12	739980	-0.48895	-8.92255	0.16497	3.29e-18	N
Birth	rs139179759	12	770241	D	R	0.194	cg14911689	12	739980	-0.57488	-10.5349	0.16865	2.47e-24	N
Birth	rs12579728	12	770536	T	C	0.194	cg14911689	12	739980	-0.57488	-10.5349	0.16865	2.47e-24	N
Birth	rs12579736	12	770541	T	C	0.194	cg14911689	12	739980	-0.57488	-10.5349	0.16865	2.47e-24	N
Birth	rs12826888	12	718762	T	C	0.236	cg14911689	12	739980	-0.51592	-10.5211	0.17114	2.81e-24	N
Birth	rs11979332	7	86581745	A	G	0.109	cg14911689	12	739980	0.38966	5.46217	0.10528	6.35e-08	Y
Birth	rs11064128	12	770929	T	G	0.194	cg14911689	12	739980	-0.57237	-10.4824	0.16865	4.02e-24	N
Birth	rs61916677	12	759441	A	G	0.176	cg14911689	12	739980	0.5697	10.4556	0.13223	5.15e-24	N
Birth	rs10774375	12	723902	A	G	0.365	cg14911689	12	739980	0.26943	5.68552	0.06203	1.85e-08	N
Birth	rs10849345	12	723981	G	A	0.365	cg14911689	12	739980	0.26943	5.68552	0.06203	1.85e-08	N
Birth	rs12113681	7	86565642	C	T	0.108	cg14911689	12	739980	0.38959	5.44058	0.10528	7.14e-08	Y
Birth	rs17697878	7	86574751	T	C	0.108	cg14911689	12	739980	0.38959	5.44058	0.10528	7.14e-08	Y
Birth	rs11611524	12	771552	G	C	0.186	cg14911689	12	739980	-0.57967	-10.4454	0.16871	5.66e-24	N
Birth	rs34662754	7	86579318	I	R	0.108	cg14911689	12	739980	0.38959	5.44058	0.10528	7.14e-08	Y
Birth	rs17697894	7	86582891	C	T	0.108	cg14911689	12	739980	0.38959	5.44058	0.10528	7.14e-08	Y
Birth	rs28635668	7	86584160	G	T	0.108	cg14911689	12	739980	0.38959	5.44058	0.10528	7.14e-08	Y
Birth	rs61082072	7	86543817	T	G	0.107	cg14911689	12	739980	0.3901	5.43767	0.10525	7.26e-08	Y
Birth	rs7783745	7	86548791	G	C	0.107	cg14911689	12	739980	0.3901	5.43767	0.10525	7.26e-08	Y
Birth	rs28490267	7	86552701	C	T	0.107	cg14911689	12	739980	0.3901	5.43767	0.10525	7.26e-08	Y
Birth	rs73382388	7	86554539	C	T	0.107	cg14911689	12	739980	0.3901	5.43767	0.10525	7.26e-08	Y
Birth	rs1860613	12	671670	T	C	0.439	cg14911689	12	739980	0.39441	8.86324	0.09701	5.34e-18	N
Birth	rs2607936	12	696078	A	G	0.225	cg14911689	12	739980	-0.47347	-8.8605	0.16657	5.46e-18	N
Birth	rs115104227	12	751858	C	G	0.082	cg14911689	12	739980	-0.54912	-6.45224	0.08591	1.95e-10	N
Birth	rs2535389	12	706125	C	G	0.231	cg14911689	12	739980	-0.47093	-8.82724	0.16686	7.16e-18	N
Birth	rs55763859	12	714910	T	C	0.074	cg14911689	12	739980	0.65437	7.58322	0.11109	9.73e-14	N
Birth	rs2535388	12	705734	C	G	0.23	cg14911689	12	739980	-0.47065	-8.81993	0.16637	7.6e-18	N
Birth	rs17754970	12	773262	C	A	0.209	cg14911689	12	739980	0.60777	12.2932	0.13029	7.74e-32	N
Birth	rs12311862	12	671243	C	T	0.294	cg14911689	12	739980	0.48728	10.3535	0.12248	1.32e-23	N
Birth	rs11064129	12	771103	G	A	0.192	cg14911689	12	739980	-0.56875	-10.34	0.1685	1.49e-23	N
Birth	rs10849312	12	707906	T	C	0.229	cg14911689	12	739980	-0.47071	-8.78093	0.16573	1.04e-17	N
Birth	rs146721758	12	718958	I	R	0.279	cg14911689	12	739980	0.495	10.2626	0.1153	3.02e-23	N
Birth	rs139157130	12	768243	D	R	0.193	cg14911689	12	739980	-0.56369	-10.3329	0.16884	1.59e-23	N
Birth	rs10849334	12	719312	G	A	0.279	cg14911689	12	739980	0.49483	10.3316	0.1151	1.61e-23	N
Birth	rs7307464	12	708027	G	A	0.483	cg14911689	12	739980	-0.44534	-10.2728	0.12283	2.76e-23	N
Birth	rs7298783	12	708043	T	C	0.483	cg14911689	12	739980	-0.44534	-10.2728	0.12283	2.76e-23	N
Birth	rs11976876	7	86563638	T	C	0.109	cg14911689	12	739980	0.38462	5.37874	0.10525	9.96e-08	Y
Birth	rs2373361	7	86571235	A	C	0.109	cg14911689	12	739980	0.38462	5.37874	0.10525	9.96e-08	Y
Birth	rs10267763	7	86573969	C	T	0.109	cg14911689	12	739980	0.38462	5.37874	0.10525	9.96e-08	Y
Birth	rs1014634	7	86575200	C	T	0.109	cg14911689	12	739980	0.38462	5.37874	0.10525	9.96e-08	Y
Birth	rs1557665	7	86577346	T	A	0.109	cg14911689	12	739980	0.38462	5.37874	0.10525	9.96e-08	Y
Birth	rs12369801	12	707956	C	T	0.484	cg14911689	12	739980	-0.44336	-10.2374	0.11403	3.8e-23	N
Birth	rs11063861	12	720311	A	C	0.11	cg14911689	12	739980	0.58828	8.75376	0.1293	1.3e-17	N
Birth	rs72495430	12	720397	I	R	0.11	cg14911689	12	739980	0.58828	8.75376	0.1293	1.3e-17	N
Birth	rs11063862	12	720782	C	A	0.11	cg14911689	12	739980	0.58828	8.75376	0.1293	1.3e-17	N
Birth	rs11063864	12	720859	G	C	0.11	cg14911689	12	739980	0.58828	8.75376	0.1293	1.3e-17	N
Birth	rs11063868	12	721388	A	G	0.11	cg14911689	12	739980	0.58828	8.75376	0.1293	1.3e-17	N
Birth	rs75812775	12	728564	T	C	0.11	cg14911689	12	739980	0.58828	8.75376	0.1293	1.3e-17	N
Birth	rs12369036	12	731402	T	C	0.11	cg14911689	12	739980	0.58828	8.75376	0.1293	1.3e-17	N
Birth	rs11063942	12	735989	A	C	0.11	cg14911689	12	739980	0.58828	8.75376	0.1293	1.3e-17	N
Birth	rs12370938	12	738657	C	T	0.11	cg14911689	12	739980	0.58828	8.75376	0.1293	1.3e-17	N
Birth	rs185544348	12	739082	C	T	0.11	cg14911689	12	739980	0.58828	8.75376	0.1293	1.3e-17	N
Birth	rs11063979	12	741219	G	C	0.11	cg14911689	12	739980	0.58828	8.75376	0.1293	1.3e-17	N
Birth	rs11063989	12	744129	G	A	0.11	cg14911689	12	739980	0.58828	8.75376	0.1293	1.3e-17	N
Birth	rs77154245	12	745697	A	G	0.11	cg14911689	12	739980	0.58828	8.75376	0.1293	1.3e-17	N
Birth	rs10849333	12	719311	T	G	0.282	cg14911689	12	739980	0.48984	10.2037	0.1151	5.17e-23	N
Birth	rs200093042	12	739063	D	R	0.092	cg14911689	12	739980	-0.59385	-7.43906	0.15801	2.71e-13	N
Birth	rs11609955	12	771677	C	G	0.192	cg14911689	12	739980	-0.55414	-10.1398	0.16796	9.21e-23	N
Birth	rs71447502	12	718484	G	T	0.278	cg14911689	12	739980	0.48637	10.099	0.11401	1.33e-22	N
Birth	rs2109552	12	710529	G	A	0.16	cg14911689	12	739980	0.33214	5.59459	0.088	3.08e-08	N
Birth	rs55829986	12	729919	T	C	0.109	cg14911689	12	739980	0.58434	8.67322	0.12922	2.48e-17	N
Birth	rs4980955	12	742324	G	C	0.383	cg14911689	12	739980	0.6041	14.4233	0.2455	6.48e-42	N
Birth	rs12368326	12	763370	T	A	0.277	cg14911689	12	739980	0.62615	13.6994	0.14621	2.21e-38	N
Birth	rs111677314	12	710727	T	A	0.174	cg14911689	12	739980	0.55009	10.0341	0.12866	2.38e-22	N
Birth	rs10849313	12	708321	A	G	0.23	cg14911689	12	739980	-0.46012	-8.60195	0.16517	4.37e-17	N
Birth	rs10774355	12	708373	C	G	0.23	cg14911689	12	739980	-0.46012	-8.60195	0.16517	4.37e-17	N
Birth	rs10774356	12	708444	C	G	0.23	cg14911689	12	739980	-0.46012	-8.60195	0.16517	4.37e-17	N
Birth	rs11310736	12	730638	D	R	0.238	cg14911689	12	739980	0.65385	13.913	0.13752	2.06e-39	N
Birth	rs35557779	12	759757	G	C	0.275	cg14911689	12	739980	0.63737	13.9126	0.15008	2.07e-39	N
Birth	rs10849417	12	761560	A	T	0.274	cg14911689	12	739980	0.63737	13.9126	0.15008	2.07e-39	N
Birth	rs11064103	12	766741	T	C	0.277	cg14911689	12	739980	0.63324	13.8894	0.14641	2.68e-39	N
Birth	rs2607933	12	696886	G	A	0.421	cg14911689	12	739980	-0.38577	-8.57931	0.1736	5.23e-17	N
Birth	rs2607932	12	696910	C	T	0.431	cg14911689	12	739980	-0.3835	-8.56848	0.09142	5.7e-17	N
Birth	rs2607931	12	696912	G	C	0.431	cg14911689	12	739980	-0.3835	-8.56848	0.09142	5.7e-17	N
Birth	rs11063910	12	732520	C	A	0.186	cg14911689	12	739980	-0.49175	-8.98423	0.16508	1.98e-18	N
Birth	rs34289424	12	709516	C	A	0.483	cg14911689	12	739980	0.37721	8.56165	0.09156	6.02e-17	N
Birth	rs12227328	12	719236	C	T	0.183	cg14911689	12	739980	-0.47556	-8.56154	0.16339	6.03e-17	N
Birth	rs36013318	12	720548	T	G	0.183	cg14911689	12	739980	-0.47556	-8.56154	0.16339	6.03e-17	N
Birth	rs56007076	12	723108	A	T	0.183	cg14911689	12	739980	-0.47556	-8.56154	0.16339	6.03e-17	N
Birth	rs35239954	12	723112	A	T	0.183	cg14911689	12	739980	-0.47556	-8.56154	0.16339	6.03e-17	N
Birth	rs12231386	12	726308	C	G	0.183	cg14911689	12	739980	-0.47556	-8.56154	0.16339	6.03e-17	N
Birth	rs56241723	12	722834	A	G	0.118	cg14911689	12	739980	0.56032	8.55782	0.13834	6.21e-17	N
Birth	rs56061480	12	722843	A	G	0.118	cg14911689	12	739980	0.56032	8.55782	0.13834	6.21e-17	N
Birth	rs11063874	12	723374	T	A	0.118	cg14911689	12	739980	0.56032	8.55782	0.13834	6.21e-17	N
Birth	rs78674560	12	727583	A	C	0.118	cg14911689	12	739980	0.56032	8.55782	0.13834	6.21e-17	N
Birth	rs74516064	12	727957	A	G	0.118	cg14911689	12	739980	0.56032	8.55782	0.13834	6.21e-17	N
Birth	rs76108532	12	728207	A	T	0.118	cg14911689	12	739980	0.56032	8.55782	0.13834	6.21e-17	N
Birth	rs74742609	12	728360	G	A	0.118	cg14911689	12	739980	0.56032	8.55782	0.13834	6.21e-17	N
Birth	rs77353687	12	728369	C	G	0.118	cg14911689	12	739980	0.56032	8.55782	0.13834	6.21e-17	N
Birth	rs77885270	12	728588	A	G	0.118	cg14911689	12	739980	0.56032	8.55782	0.13834	6.21e-17	N
Birth	rs75632426	12	732859	T	C	0.118	cg14911689	12	739980	0.56032	8.55782	0.13834	6.21e-17	N
Birth	rs56285241	12	736859	A	G	0.118	cg14911689	12	739980	0.56032	8.55782	0.13834	6.21e-17	N
Birth	rs4980957	12	751753	C	T	0.486	cg14911689	12	739980	-0.28944	-6.55344	0.04102	1.03e-10	N
Childhood	rs12367803	12	727344	G	A	0.067	cg14911689	12	739980	0.55997	6.85361	0.14627	1.4e-11	N
Childhood	rs740894	12	676543	T	C	0.277	cg14911689	12	739980	0.26946	5.60583	0.08129	2.82e-08	N
Childhood	rs2535427	12	686170	T	C	0.228	cg14911689	12	739980	-0.4679	-9.19814	0.17464	2.87e-19	N
Childhood	rs139157130	12	768243	D	R	0.19	cg14911689	12	739980	-0.5861	-11.3106	0.17694	1.09e-27	N
Childhood	rs12303868	12	768367	G	A	0.193	cg14911689	12	739980	-0.58193	-11.2969	0.17694	1.24e-27	N
Childhood	rs12301300	12	768377	T	C	0.193	cg14911689	12	739980	-0.58193	-11.2969	0.17694	1.24e-27	N
Childhood	rs12307171	12	768874	C	T	0.193	cg14911689	12	739980	-0.58193	-11.2969	0.17694	1.24e-27	N
Childhood	rs11064120	12	768966	T	C	0.193	cg14911689	12	739980	-0.58193	-11.2969	0.17694	1.24e-27	N
Childhood	rs11064121	12	769122	T	C	0.193	cg14911689	12	739980	-0.58193	-11.2969	0.17694	1.24e-27	N
Childhood	rs11064122	12	769230	A	C	0.193	cg14911689	12	739980	-0.58193	-11.2969	0.17694	1.24e-27	N
Childhood	rs11610339	12	769277	T	C	0.193	cg14911689	12	739980	-0.58193	-11.2969	0.17694	1.24e-27	N
Childhood	rs11608764	12	769312	A	G	0.193	cg14911689	12	739980	-0.58193	-11.2969	0.17694	1.24e-27	N
Childhood	rs2535411	12	677601	A	G	0.359	cg14911689	12	739980	0.25295	5.68789	0.04454	1.78e-08	N
Childhood	rs11063848	12	717501	G	A	0.256	cg14911689	12	739980	-0.51554	-11.2792	0.18227	1.48e-27	N
Childhood	rs11063857	12	719335	T	C	0.256	cg14911689	12	739980	-0.51554	-11.2792	0.18227	1.48e-27	N
Childhood	rs2607935	12	696818	G	A	0.431	cg14911689	12	739980	-0.38764	-9.16312	0.05894	3.85e-19	N
Childhood	rs34798889	12	670808	C	G	0.303	cg14911689	12	739980	0.4911	11.2426	0.14644	2.12e-27	N
Childhood	rs4980955	12	742324	G	C	0.382	cg14911689	12	739980	0.58938	14.8517	0.26083	1.97e-44	N
Childhood	rs740892	12	676116	A	T	0.276	cg14911689	12	739980	0.27082	5.63618	0.08132	2.38e-08	N
Childhood	rs56241723	12	722834	A	G	0.118	cg14911689	12	739980	0.57099	9.12417	0.15324	5.34e-19	N
Childhood	rs56061480	12	722843	A	G	0.118	cg14911689	12	739980	0.57099	9.12417	0.15324	5.34e-19	N
Childhood	rs77384093	12	775336	T	C	0.159	cg14911689	12	739980	-0.60966	-11.1502	0.17559	5.25e-27	N
Childhood	rs11611269	12	776075	T	C	0.159	cg14911689	12	739980	-0.60966	-11.1502	0.17559	5.25e-27	N
Childhood	rs7315709	12	776097	C	A	0.159	cg14911689	12	739980	-0.60966	-11.1502	0.17559	5.25e-27	N
Childhood	rs7959599	12	777998	C	A	0.159	cg14911689	12	739980	-0.60966	-11.1502	0.17559	5.25e-27	N
Childhood	rs112852068	12	778691	T	C	0.159	cg14911689	12	739980	-0.60966	-11.1502	0.17559	5.25e-27	N
Childhood	rs112920018	12	778807	G	A	0.159	cg14911689	12	739980	-0.60966	-11.1502	0.17559	5.25e-27	N
Childhood	rs78909452	12	779120	G	T	0.159	cg14911689	12	739980	-0.60966	-11.1502	0.17559	5.25e-27	N
Childhood	rs74840038	12	779168	T	G	0.159	cg14911689	12	739980	-0.60966	-11.1502	0.17559	5.25e-27	N
Childhood	rs7137755	12	779470	T	C	0.159	cg14911689	12	739980	-0.60966	-11.1502	0.17559	5.25e-27	N
Childhood	rs7314661	12	779906	A	G	0.159	cg14911689	12	739980	-0.60966	-11.1502	0.17559	5.25e-27	N
Childhood	rs200124061	12	780793	I	R	0.159	cg14911689	12	739980	-0.60966	-11.1502	0.17559	5.25e-27	N
Childhood	rs113397033	12	689584	C	T	0.095	cg14911689	12	739980	0.5329	7.74016	0.1526	2.88e-14	N
Childhood	rs11064128	12	770929	T	G	0.193	cg14911689	12	739980	-0.57223	-11.1289	0.17597	6.47e-27	N
Childhood	rs11616050	12	783350	G	A	0.159	cg14911689	12	739980	-0.60804	-11.1162	0.17552	7.32e-27	N
Childhood	rs7955256	12	783987	G	A	0.159	cg14911689	12	739980	-0.60804	-11.1162	0.17552	7.32e-27	N
Childhood	rs7978345	12	784258	T	C	0.159	cg14911689	12	739980	-0.60804	-11.1162	0.17552	7.32e-27	N
Childhood	rs10849313	12	708321	A	G	0.23	cg14911689	12	739980	-0.46395	-9.11593	0.17538	5.73e-19	N
Childhood	rs10774355	12	708373	C	G	0.23	cg14911689	12	739980	-0.46395	-9.11593	0.17538	5.73e-19	N
Childhood	rs10774356	12	708444	C	G	0.23	cg14911689	12	739980	-0.46395	-9.11593	0.17538	5.73e-19	N
Childhood	rs55800929	12	752360	A	G	0.165	cg14911689	12	739980	-0.63509	-11.4535	0.17715	2.63e-28	N
Childhood	rs61916675	12	751514	G	A	0.327	cg14911689	12	739980	-0.47665	-11.0922	0.19126	9.25e-27	N
Childhood	rs11609955	12	771677	C	G	0.191	cg14911689	12	739980	-0.57091	-11.0881	0.17615	9.63e-27	N
Childhood	rs12370021	12	681639	T	G	0.094	cg14911689	12	739980	0.53354	7.71785	0.15228	3.39e-14	N
Childhood	rs10849417	12	761560	A	T	0.279	cg14911689	12	739980	0.62514	14.4745	0.16558	1.63e-42	N
Childhood	rs35557779	12	759757	G	C	0.279	cg14911689	12	739980	0.62486	14.4698	0.16476	1.72e-42	N
Childhood	rs2535413	12	679365	A	C	0.36	cg14911689	12	739980	-0.30181	-6.77299	0.0566	2.38e-11	N
Childhood	rs11064129	12	771103	G	A	0.191	cg14911689	12	739980	-0.57119	-11.0462	0.175	1.45e-26	N
Childhood	rs66492167	12	695301	I	R	0.227	cg14911689	12	739980	-0.46541	-9.06937	0.17351	8.46e-19	N
Childhood	rs11064103	12	766741	T	C	0.281	cg14911689	12	739980	0.6192	14.3406	0.16501	7.67e-42	N
Childhood	rs2607924	12	700675	G	C	0.227	cg14911689	12	739980	-0.46541	-9.06937	0.17351	8.46e-19	N
Childhood	rs80001503	12	679978	T	C	0.094	cg14911689	12	739980	0.47314	6.76075	0.15423	2.58e-11	N
Childhood	rs12227328	12	719236	C	T	0.183	cg14911689	12	739980	-0.47449	-9.0623	0.17575	8.97e-19	N
Childhood	rs36013318	12	720548	T	G	0.183	cg14911689	12	739980	-0.47449	-9.0623	0.17575	8.97e-19	N
Childhood	rs56007076	12	723108	A	T	0.183	cg14911689	12	739980	-0.47449	-9.0623	0.17575	8.97e-19	N
Childhood	rs35239954	12	723112	A	T	0.183	cg14911689	12	739980	-0.47449	-9.0623	0.17575	8.97e-19	N
Childhood	rs12231386	12	726308	C	G	0.183	cg14911689	12	739980	-0.47449	-9.0623	0.17575	8.97e-19	N
Childhood	rs2535386	12	703925	T	A	0.289	cg14911689	12	739980	-0.42811	-9.05901	0.178	9.22e-19	N
Childhood	rs12368326	12	763370	T	A	0.281	cg14911689	12	739980	0.61201	14.1338	0.16353	8.28e-41	N
Childhood	rs7303000	12	750401	A	G	0.492	cg14911689	12	739980	-0.2836	-6.73343	0.04791	3.09e-11	N
Childhood	rs146052060	12	765528	D	R	0.192	cg14911689	12	739980	-0.58614	-11.3296	0.17701	9e-28	N
Childhood	rs61916677	12	759441	A	G	0.176	cg14911689	12	739980	0.56665	10.9298	0.1422	4.46e-26	N
Childhood	rs11063861	12	720311	A	C	0.109	cg14911689	12	739980	0.56754	8.77537	0.15496	9.54e-18	N
Childhood	rs75812775	12	728564	T	C	0.109	cg14911689	12	739980	0.56754	8.77537	0.15496	9.54e-18	N
Childhood	rs2607940	12	680289	A	T	0.228	cg14911689	12	739980	-0.4601	-8.99619	0.17317	1.55e-18	N
Childhood	rs9861	12	672372	A	G	0.355	cg14911689	12	739980	-0.39113	-8.99448	0.17886	1.58e-18	N
Childhood	rs7308247	12	708626	G	A	0.229	cg14911689	12	739980	-0.45836	-8.99375	0.17548	1.59e-18	N
Childhood	rs7969886	12	781993	T	C	0.426	cg14911689	12	739980	0.36667	8.99189	0.08656	1.61e-18	N
Childhood	rs1052454	12	672351	A	C	0.352	cg14911689	12	739980	-0.39016	-8.96498	0.17948	2.01e-18	N
Childhood	rs11610368	12	771790	A	G	0.188	cg14911689	12	739980	-0.55767	-10.7661	0.17593	2.14e-25	N
Childhood	rs11310736	12	730638	D	R	0.234	cg14911689	12	739980	0.62625	13.8465	0.1485	2.18e-39	N
Childhood	rs139179759	12	770241	D	R	0.192	cg14911689	12	739980	-0.58156	-11.2829	0.17726	1.43e-27	N
Childhood	rs12579728	12	770536	T	C	0.192	cg14911689	12	739980	-0.58156	-11.2829	0.17726	1.43e-27	N
Childhood	rs7310239	12	723104	T	A	0.458	cg14911689	12	739980	0.55628	13.7443	0.25078	6.9e-39	N
Childhood	rs34909666	12	675838	G	C	0.273	cg14911689	12	739980	0.26955	5.59662	0.08559	2.97e-08	N
Childhood	rs111677314	12	710727	T	A	0.176	cg14911689	12	739980	0.55485	10.6707	0.1373	5.3e-25	N
Childhood	rs34289424	12	709516	C	A	0.481	cg14911689	12	739980	0.37122	8.88523	0.08785	3.89e-18	N
Childhood	rs1860613	12	671670	T	C	0.431	cg14911689	12	739980	0.37485	8.87791	0.0813	4.13e-18	N
Childhood	rs2535395	12	713569	C	T	0.232	cg14911689	12	739980	0.62698	13.6487	0.14927	2.02e-38	N
Childhood	rs2535400	12	718202	A	G	0.232	cg14911689	12	739980	0.62698	13.6487	0.14927	2.02e-38	N
Childhood	rs7306791	12	723290	A	G	0.233	cg14911689	12	739980	0.62469	13.6425	0.1496	2.17e-38	N
Childhood	rs6489662	12	726015	G	C	0.232	cg14911689	12	739980	0.62471	13.6401	0.14936	2.22e-38	N
Childhood	rs59288136	12	690677	T	C	0.179	cg14911689	12	739980	0.56226	10.6224	0.15348	8.37e-25	N
Childhood	rs4980838	12	710461	G	C	0.176	cg14911689	12	739980	-0.47969	-8.85081	0.17598	5.15e-18	N
Childhood	rs12312948	12	778475	G	A	0.376	cg14911689	12	739980	0.49102	12.0078	0.14191	9.54e-31	N
Childhood	rs11615483	12	782366	G	A	0.168	cg14911689	12	739980	-0.55367	-10.2701	0.17475	2.23e-23	N
Childhood	rs34038797	12	740009	G	C	0.473	cg14911689	12	739980	0.96388	32.5486	0.29074	1.57e-150	N
Childhood	rs10651759	12	717896	I	R	0.278	cg14911689	12	739980	0.47121	10.4314	0.12416	5.01e-24	N
Childhood	rs2535404	12	719663	T	C	0.278	cg14911689	12	739980	0.47121	10.4314	0.12416	5.01e-24	N
Childhood	rs7136756	12	756901	A	G	0.321	cg14911689	12	739980	-0.46278	-10.4098	0.19115	6.13e-24	N
Childhood	rs9669247	12	752998	T	G	0.445	cg14911689	12	739980	0.51983	13.3179	0.25761	8.01e-37	N
Childhood	rs72495430	12	720397	I	R	0.109	cg14911689	12	739980	0.56754	8.77537	0.15496	9.54e-18	N
Childhood	rs11063862	12	720782	C	A	0.109	cg14911689	12	739980	0.56754	8.77537	0.15496	9.54e-18	N
Childhood	rs11063864	12	720859	G	C	0.109	cg14911689	12	739980	0.56754	8.77537	0.15496	9.54e-18	N
Childhood	rs11063868	12	721388	A	G	0.109	cg14911689	12	739980	0.56754	8.77537	0.15496	9.54e-18	N
Childhood	rs12369036	12	731402	T	C	0.109	cg14911689	12	739980	0.56754	8.77537	0.15496	9.54e-18	N
Childhood	rs11063942	12	735989	A	C	0.109	cg14911689	12	739980	0.56754	8.77537	0.15496	9.54e-18	N
Childhood	rs12370938	12	738657	C	T	0.109	cg14911689	12	739980	0.56754	8.77537	0.15496	9.54e-18	N
Childhood	rs185544348	12	739082	C	T	0.109	cg14911689	12	739980	0.56754	8.77537	0.15496	9.54e-18	N
Childhood	rs11063979	12	741219	G	C	0.109	cg14911689	12	739980	0.56754	8.77537	0.15496	9.54e-18	N
Childhood	rs11063989	12	744129	G	A	0.109	cg14911689	12	739980	0.56754	8.77537	0.15496	9.54e-18	N
Childhood	rs77154245	12	745697	A	G	0.109	cg14911689	12	739980	0.56754	8.77537	0.15496	9.54e-18	N
Childhood	rs2607932	12	696910	C	T	0.44	cg14911689	12	739980	-0.3717	-8.74673	0.04971	1.2e-17	N
Childhood	rs2607931	12	696912	G	C	0.44	cg14911689	12	739980	-0.3717	-8.74673	0.04971	1.2e-17	N
Childhood	rs201083426	12	768219	I	R	0.101	cg14911689	12	739980	0.47164	6.59202	0.1231	7.7e-11	N
Childhood	rs35981192	12	727861	C	G	0.184	cg14911689	12	739980	-0.47452	-9.15201	0.17578	4.23e-19	N
Childhood	rs11837457	12	686983	G	A	0.094	cg14911689	12	739980	0.53323	7.72917	0.15248	3.12e-14	N
Childhood	rs12309939	12	730460	A	T	0.184	cg14911689	12	739980	-0.47452	-9.15201	0.17578	4.23e-19	N
Childhood	rs4980957	12	751753	C	T	0.48	cg14911689	12	739980	-0.2484	-5.92832	0.04561	4.48e-09	N
Childhood	rs2535385	12	703841	C	G	0.23	cg14911689	12	739980	-0.45598	-8.94415	0.17429	2.39e-18	N
Childhood	rs78871596	12	712704	C	T	0.13	cg14911689	12	739980	-0.44807	-7.38726	0.17362	3.65e-13	N
Childhood	rs34924938	12	781125	I	R	0.168	cg14911689	12	739980	-0.55367	-10.2701	0.17475	2.23e-23	N
Childhood	rs58425938	12	781654	G	A	0.168	cg14911689	12	739980	-0.55367	-10.2701	0.17475	2.23e-23	N
Childhood	rs12311862	12	671243	C	T	0.294	cg14911689	12	739980	0.45869	10.2505	0.12754	2.67e-23	N
Childhood	rs1870200	12	782982	G	A	0.169	cg14911689	12	739980	-0.55231	-10.2495	0.17471	2.69e-23	N
Childhood	rs7958916	12	784043	C	T	0.169	cg14911689	12	739980	-0.55231	-10.2495	0.17471	2.69e-23	N
Childhood	rs55829986	12	729919	T	C	0.108	cg14911689	12	739980	0.55926	8.62075	0.15488	3.33e-17	N
Childhood	rs7977431	12	671638	T	C	0.145	cg14911689	12	739980	-0.35101	-5.90221	0.17254	5.22e-09	N
Childhood	rs34257023	12	671800	T	G	0.334	cg14911689	12	739980	0.53877	12.9315	0.15673	5.48e-35	N
Childhood	rs11063874	12	723374	T	A	0.118	cg14911689	12	739980	0.57099	9.12417	0.15324	5.34e-19	N
Childhood	rs61919360	12	679550	T	C	0.097	cg14911689	12	739980	0.503	7.32167	0.15162	5.78e-13	N
Childhood	rs11063823	12	710873	T	C	0.22	cg14911689	12	739980	-0.62937	-12.8682	0.18304	1.09e-34	N
Childhood	rs78674560	12	727583	A	C	0.118	cg14911689	12	739980	0.57099	9.12417	0.15324	5.34e-19	N
Childhood	rs74516064	12	727957	A	G	0.118	cg14911689	12	739980	0.57099	9.12417	0.15324	5.34e-19	N
Childhood	rs76108532	12	728207	A	T	0.118	cg14911689	12	739980	0.57099	9.12417	0.15324	5.34e-19	N
Childhood	rs74742609	12	728360	G	A	0.118	cg14911689	12	739980	0.57099	9.12417	0.15324	5.34e-19	N
Childhood	rs112824854	12	778799	A	G	0.159	cg14911689	12	739980	-0.60966	-11.1502	0.17559	5.25e-27	N
Childhood	rs77885270	12	728588	A	G	0.118	cg14911689	12	739980	0.57099	9.12417	0.15324	5.34e-19	N
Childhood	rs2109552	12	710529	G	A	0.157	cg14911689	12	739980	0.3135	5.41984	0.13952	7.82e-08	N
Childhood	rs75632426	12	732859	T	C	0.118	cg14911689	12	739980	0.57099	9.12417	0.15324	5.34e-19	N
Childhood	rs200093042	12	739063	D	R	0.089	cg14911689	12	739980	-0.45895	-5.88433	0.16594	5.79e-09	N
Childhood	rs78225954	12	779142	G	A	0.159	cg14911689	12	739980	-0.60966	-11.1502	0.17559	5.25e-27	N
Childhood	rs34336285	12	721769	T	G	0.134	cg14911689	12	739980	-0.45328	-7.54213	0.17385	1.21e-13	N
Childhood	rs4639990	12	710605	A	G	0.222	cg14911689	12	739980	-0.4769	-9.34116	0.17595	8.51e-20	N
Childhood	rs11342650	12	734601	D	R	0.452	cg14911689	12	739980	0.5063	12.7804	0.24371	2.8e-34	N
Childhood	rs2279018	12	673283	A	C	0.324	cg14911689	12	739980	0.5413	12.7784	0.14971	2.86e-34	N
Childhood	rs2607933	12	696886	G	A	0.428	cg14911689	12	739980	-0.38856	-9.17966	0.06098	3.35e-19	N
Childhood	rs73037152	12	783956	C	A	0.069	cg14911689	12	739980	0.49627	6.02752	0.13921	2.5e-09	N
Childhood	rs7487827	12	751619	A	T	0.498	cg14911689	12	739980	0.79226	23.1796	0.28071	4.29e-92	N
Childhood	rs2369391	12	751609	C	A	0.497	cg14911689	12	739980	0.7892	23.0778	0.28065	1.8e-91	N
Childhood	rs2535398	12	713752	T	C	0.359	cg14911689	12	739980	-0.24717	-5.40765	0.03042	8.35e-08	N
Childhood	rs12818223	12	751664	A	G	0.154	cg14911689	12	739980	0.31052	5.40063	0.13921	8.67e-08	N
Childhood	rs11609783	12	735768	A	G	0.129	cg14911689	12	739980	-0.62932	-10.0147	0.17255	2.29e-22	N
Childhood	rs7295886	12	708696	A	G	0.493	cg14911689	12	739980	-0.41236	-9.99244	0.1024	2.79e-22	N
Childhood	rs10774375	12	723902	A	G	0.37	cg14911689	12	739980	0.2927	6.45322	0.05165	1.86e-10	N
Childhood	rs10849345	12	723981	G	A	0.37	cg14911689	12	739980	0.2927	6.45322	0.05165	1.86e-10	N
Childhood	rs2535399	12	717477	C	A	0.458	cg14911689	12	739980	0.50277	12.5778	0.24094	2.44e-33	N
Childhood	rs11613701	12	753331	A	G	0.184	cg14911689	12	739980	-0.65139	-12.5587	0.17978	2.99e-33	N
Childhood	rs7307464	12	708027	G	A	0.489	cg14911689	12	739980	-0.41129	-9.985	0.10011	2.99e-22	N
Childhood	rs7298783	12	708043	T	C	0.489	cg14911689	12	739980	-0.41129	-9.985	0.10011	2.99e-22	N
Childhood	rs2607921	12	711496	T	C	0.396	cg14911689	12	739980	-0.79306	-21.6613	0.26828	7.32e-83	N
Childhood	rs2535392	12	711646	T	C	0.396	cg14911689	12	739980	-0.79306	-21.6613	0.26828	7.32e-83	N
Childhood	rs2535393	12	711662	T	C	0.396	cg14911689	12	739980	-0.79306	-21.6613	0.26828	7.32e-83	N
Childhood	rs61916664	12	727508	A	G	0.473	cg14911689	12	739980	-0.86553	-26.4027	0.28174	4.54e-112	N
Childhood	rs2535414	12	679366	G	C	0.357	cg14911689	12	739980	-0.28813	-6.41962	0.04318	2.29e-10	N
Childhood	rs2535403	12	718885	T	C	0.439	cg14911689	12	739980	-0.73932	-20.6603	0.26781	7.21e-77	N
Childhood	rs12369801	12	707956	C	T	0.49	cg14911689	12	739980	-0.40932	-9.94545	0.09957	4.26e-22	N
Childhood	rs201841809	12	763870	D	R	0.317	cg14911689	12	739980	-0.44697	-9.94224	0.18882	4.39e-22	N
Childhood	rs60759266	12	763872	A	C	0.317	cg14911689	12	739980	-0.44697	-9.94224	0.18882	4.39e-22	N
Childhood	rs2607934	12	696863	G	A	0.43	cg14911689	12	739980	-0.38637	-9.13853	0.05887	4.74e-19	N
Childhood	rs4980953	12	733703	T	A	0.454	cg14911689	12	739980	0.50715	12.7767	0.24371	2.91e-34	N
Childhood	rs2607926	12	699444	C	T	0.238	cg14911689	12	739980	-0.42133	-8.34983	0.16644	2.84e-16	N
Childhood	rs7299328	12	709098	A	C	0.497	cg14911689	12	739980	-0.40852	-9.89228	0.1013	6.86e-22	N
Childhood	rs147722289	12	765606	I	R	0.183	cg14911689	12	739980	-0.64172	-12.2484	0.17866	7.86e-32	N
Childhood	rs2607927	12	697633	G	C	0.489	cg14911689	12	739980	-0.41325	-9.88024	0.08503	7.64e-22	N
Childhood	rs11614126	12	759345	A	G	0.182	cg14911689	12	739980	-0.64166	-12.239	0.17887	8.67e-32	N
Childhood	rs141116030	12	756092	D	R	0.181	cg14911689	12	739980	-0.63841	-12.2236	0.17859	1.02e-31	N
Childhood	rs76914074	12	768745	G	A	0.184	cg14911689	12	739980	-0.63656	-12.2054	0.1788	1.23e-31	N
Childhood	rs10849372	12	740938	T	C	0.331	cg14911689	12	739980	-0.5159	-12.1959	0.19262	1.36e-31	N
Childhood	rs11612275	12	771045	C	A	0.184	cg14911689	12	739980	-0.63307	-12.1911	0.17887	1.43e-31	N
Childhood	rs758792	12	676900	A	G	0.176	cg14911689	12	739980	-0.36516	-6.37879	0.04536	2.96e-10	N
Childhood	rs61916657	12	672118	A	G	0.316	cg14911689	12	739980	0.51576	12.1627	0.14252	1.92e-31	N
Childhood	rs2535436	12	698634	A	G	0.237	cg14911689	12	739980	-0.41988	-8.3169	0.16644	3.67e-16	N
Childhood	rs17754970	12	773262	C	A	0.207	cg14911689	12	739980	0.57975	12.1246	0.14499	2.85e-31	N
Childhood	rs61916682	12	779358	T	C	0.207	cg14911689	12	739980	0.57975	12.1246	0.14499	2.85e-31	N
Childhood	rs12579736	12	770541	T	C	0.192	cg14911689	12	739980	-0.58156	-11.2829	0.17726	1.43e-27	N
Childhood	rs181601255	12	710530	A	G	0.164	cg14911689	12	739980	0.5388	9.81694	0.13571	1.34e-21	N
Childhood	rs1824210	12	676390	C	A	0.276	cg14911689	12	739980	0.27082	5.63618	0.08132	2.38e-08	N
Childhood	rs2159599	12	710441	G	A	0.221	cg14911689	12	739980	-0.48432	-9.75934	0.17898	2.24e-21	N
Childhood	rs11611524	12	771552	G	C	0.184	cg14911689	12	739980	-0.62634	-12.0387	0.17809	6.94e-31	N
Childhood	rs1379487	12	676425	C	T	0.276	cg14911689	12	739980	0.27082	5.63618	0.08132	2.38e-08	N
Childhood	rs11063804	12	708318	C	T	0.496	cg14911689	12	739980	-0.40212	-9.74516	0.09746	2.54e-21	N
Childhood	rs11063803	12	708285	T	A	0.496	cg14911689	12	739980	-0.40156	-9.74221	0.09591	2.6e-21	N
Childhood	rs10849334	12	719312	G	A	0.286	cg14911689	12	739980	0.45003	9.70606	0.13678	3.58e-21	N
Childhood	rs74056408	12	727527	A	G	0.35	cg14911689	12	739980	-0.73066	-18.7693	0.2401	8.26e-66	N
Childhood	rs887512	12	678210	A	G	0.168	cg14911689	12	739980	-0.4092	-7.02811	0.06612	4.36e-12	N
Childhood	rs2535426	12	686076	G	T	0.173	cg14911689	12	739980	-0.54238	-9.6925	0.1719	4.04e-21	N
Childhood	rs61916680	12	771785	A	G	0.259	cg14911689	12	739980	0.44476	9.66495	0.12299	5.14e-21	N
Childhood	rs722097	12	714842	A	G	0.469	cg14911689	12	739980	-0.40267	-9.64726	0.07681	6.01e-21	N
Childhood	rs2607917	12	716051	A	G	0.469	cg14911689	12	739980	-0.40267	-9.64726	0.07681	6.01e-21	N
Childhood	rs10774392	12	747645	G	A	0.331	cg14911689	12	739980	0.71072	18.1715	0.27547	2.13e-62	N
Childhood	rs4980954	12	740771	A	G	0.336	cg14911689	12	739980	0.71072	18.158	0.27621	2.54e-62	N
Childhood	rs10774393	12	747675	G	A	0.331	cg14911689	12	739980	0.70965	18.1448	0.27536	3.01e-62	N
Childhood	rs34689219	12	750846	I	R	0.335	cg14911689	12	739980	0.70811	18.1319	0.27733	3.57e-62	N
Childhood	rs7970800	12	777760	A	G	0.373	cg14911689	12	739980	0.48571	11.8308	0.14032	5.85e-30	N
Childhood	rs12578245	12	744925	T	C	0.17	cg14911689	12	739980	-0.64827	-11.8001	0.17864	8.01e-30	N
Childhood	rs7307242	12	750695	A	T	0.328	cg14911689	12	739980	0.69971	17.716	0.27495	7.84e-60	N
Childhood	rs6489710	12	777008	T	G	0.373	cg14911689	12	739980	0.48324	11.7688	0.14024	1.1e-29	N
Childhood	rs55839256	12	740841	T	A	0.169	cg14911689	12	739980	-0.64686	-11.7605	0.17842	1.2e-29	N
Childhood	rs2061317	12	743927	G	A	0.169	cg14911689	12	739980	-0.64686	-11.7605	0.17842	1.2e-29	N
Childhood	rs11612359	12	730225	A	T	0.169	cg14911689	12	739980	-0.64678	-11.7586	0.17803	1.22e-29	N
Childhood	rs2607920	12	711891	A	T	0.169	cg14911689	12	739980	-0.64619	-11.7364	0.17821	1.53e-29	N
Childhood	rs2535397	12	713712	G	A	0.169	cg14911689	12	739980	-0.64619	-11.7364	0.17821	1.53e-29	N
Childhood	rs2607918	12	715368	A	G	0.169	cg14911689	12	739980	-0.64619	-11.7364	0.17821	1.53e-29	N
Childhood	rs2075032	12	717138	G	A	0.169	cg14911689	12	739980	-0.64619	-11.7364	0.17821	1.53e-29	N
Childhood	rs2535405	12	719681	G	A	0.169	cg14911689	12	739980	-0.64619	-11.7364	0.17821	1.53e-29	N
Childhood	rs7135801	12	726187	A	C	0.169	cg14911689	12	739980	-0.64619	-11.7364	0.17821	1.53e-29	N
Childhood	rs11615697	12	726849	A	G	0.169	cg14911689	12	739980	-0.64619	-11.7364	0.17821	1.53e-29	N
Childhood	rs74396113	12	727168	T	G	0.169	cg14911689	12	739980	-0.64619	-11.7364	0.17821	1.53e-29	N
Childhood	rs79984117	12	727335	A	G	0.169	cg14911689	12	739980	-0.64619	-11.7364	0.17821	1.53e-29	N
Childhood	rs78592292	12	727620	A	G	0.169	cg14911689	12	739980	-0.64619	-11.7364	0.17821	1.53e-29	N
Childhood	rs149052300	12	729523	D	R	0.169	cg14911689	12	739980	-0.64619	-11.7364	0.17821	1.53e-29	N
Childhood	rs113593768	12	730959	A	G	0.169	cg14911689	12	739980	-0.64619	-11.7364	0.17821	1.53e-29	N
Childhood	rs76000667	12	735046	A	G	0.169	cg14911689	12	739980	-0.64619	-11.7364	0.17821	1.53e-29	N
Childhood	rs56203073	12	736116	C	T	0.169	cg14911689	12	739980	-0.64619	-11.7364	0.17821	1.53e-29	N
Childhood	rs7979407	12	737095	T	C	0.169	cg14911689	12	739980	-0.64619	-11.7364	0.17821	1.53e-29	N
Childhood	rs12370658	12	703294	G	A	0.065	cg14911689	12	739980	0.58057	6.98756	0.1469	5.73e-12	N
Childhood	rs77353687	12	728369	C	G	0.118	cg14911689	12	739980	0.57099	9.12417	0.15324	5.34e-19	N
Childhood	rs55779635	12	750992	T	C	0.17	cg14911689	12	739980	-0.64239	-11.6755	0.17821	2.83e-29	N
Childhood	rs740891	12	675920	T	C	0.272	cg14911689	12	739980	0.26951	5.56252	0.08568	3.58e-08	N
Childhood	rs2607930	12	697182	G	A	0.227	cg14911689	12	739980	-0.46541	-9.06937	0.17351	8.46e-19	N
Childhood	rs12826888	12	718762	T	C	0.235	cg14911689	12	739980	-0.44922	-9.44592	0.1785	3.46e-20	N
Childhood	rs111932820	12	751964	T	C	0.347	cg14911689	12	739980	0.67249	17.0773	0.27421	2.78e-56	N
Childhood	rs1471132	12	751308	G	T	0.345	cg14911689	12	739980	0.67087	17.0574	0.2741	3.58e-56	N
Childhood	rs7300590	12	750935	A	C	0.346	cg14911689	12	739980	0.67067	17.0387	0.27421	4.54e-56	N
Childhood	rs2535423	12	685491	C	G	0.136	cg14911689	12	739980	-0.60744	-9.90697	0.17313	6.02e-22	N
Childhood	rs10713836	12	750963	D	R	0.345	cg14911689	12	739980	0.66714	16.9414	0.27388	1.55e-55	N
Childhood	rs55763859	12	714910	T	C	0.07	cg14911689	12	739980	0.57854	6.95478	0.14732	7.15e-12	N
Childhood	rs2607925	12	699791	C	T	0.498	cg14911689	12	739980	-0.39497	-9.41762	0.06509	4.41e-20	N
Childhood	rs113969650	12	690402	G	A	0.094	cg14911689	12	739980	0.53418	7.74393	0.15248	2.8e-14	N
Childhood	rs56285241	12	736859	A	G	0.118	cg14911689	12	739980	0.57099	9.12417	0.15324	5.34e-19	N
Childhood	rs56150479	12	670893	A	G	0.331	cg14911689	12	739980	-0.31535	-6.93738	0.08653	8.03e-12	N
Childhood	rs71447502	12	718484	G	T	0.286	cg14911689	12	739980	0.44361	9.52281	0.13659	1.78e-20	N
Childhood	rs12832701	12	751499	T	C	0.335	cg14911689	12	739980	0.66168	16.6018	0.26918	1.11e-53	N
Childhood	rs740893	12	676209	G	C	0.216	cg14911689	12	739980	0.4662	9.3923	0.13323	5.49e-20	N
Childhood	rs2607936	12	696078	A	G	0.225	cg14911689	12	739980	-0.48051	-9.38432	0.17446	5.88e-20	N
Childhood	rs2535387	12	704776	G	A	0.499	cg14911689	12	739980	-0.39368	-9.37129	0.06777	6.57e-20	N
Childhood	rs4980959	12	772673	A	C	0.371	cg14911689	12	739980	0.48082	11.6582	0.13986	3.37e-29	N
Childhood	rs3809263	12	773456	T	C	0.371	cg14911689	12	739980	0.48082	11.6582	0.13986	3.37e-29	N
Childhood	rs146721758	12	718958	I	R	0.286	cg14911689	12	739980	0.43779	9.35348	0.13547	7.65e-20	N
Childhood	rs10849333	12	719311	T	G	0.289	cg14911689	12	739980	0.44216	9.50636	0.13678	2.05e-20	N
Childhood	rs2607928	12	697485	T	C	0.489	cg14911689	12	739980	-0.41325	-9.88024	0.08503	7.64e-22	N
Childhood	rs1052967	12	754276	G	A	0.193	cg14911689	12	739980	-0.59636	-11.6338	0.17793	4.31e-29	N
Childhood	rs35926015	12	731403	A	G	0.185	cg14911689	12	739980	-0.47786	-9.22784	0.17575	2.23e-19	N
Childhood	rs11063910	12	732520	C	A	0.185	cg14911689	12	739980	-0.47786	-9.22784	0.17575	2.23e-19	N
Childhood	rs10849390	12	755252	G	A	0.194	cg14911689	12	739980	-0.59518	-11.6128	0.17815	5.33e-29	N
Childhood	rs10849359	12	737230	A	G	0.185	cg14911689	12	739980	-0.47786	-9.22784	0.17575	2.23e-19	N
Childhood	rs11063806	12	708597	G	A	0.494	cg14911689	12	739980	-0.40856	-9.87847	0.10064	7.76e-22	N
Childhood	rs2535389	12	706125	C	G	0.23	cg14911689	12	739980	-0.47241	-9.3009	0.17566	1.2e-19	N
Childhood	rs2535388	12	705734	C	G	0.23	cg14911689	12	739980	-0.47158	-9.2814	0.17559	1.42e-19	N
Childhood	rs36018882	12	676486	D	R	0.276	cg14911689	12	739980	0.27082	5.63618	0.08132	2.38e-08	N
Childhood	rs5795928	12	676557	I	R	0.276	cg14911689	12	739980	0.27082	5.63618	0.08132	2.38e-08	N
Childhood	rs10849328	12	712619	T	A	0.189	cg14911689	12	739980	-0.42129	-8.17074	0.17515	1.14e-15	N
Childhood	rs73034189	12	674099	A	C	0.212	cg14911689	12	739980	0.4594	9.25805	0.12993	1.73e-19	N
Childhood	rs7968756	12	709529	T	G	0.245	cg14911689	12	739980	-0.39447	-7.86815	0.16642	1.12e-14	N
Childhood	rs10849373	12	740961	A	G	0.331	cg14911689	12	739980	-0.5159	-12.1959	0.19262	1.36e-31	N
Childhood	rs10849312	12	707906	T	C	0.229	cg14911689	12	739980	-0.47104	-9.23176	0.17538	2.16e-19	N
Childhood	rs3782851	12	772458	T	C	0.061	cg14911689	12	739980	0.49122	5.61085	0.14567	2.74e-08	N
Middle Age	rs7136756	12	756901	A	G	0.341	cg14911689	12	739980	-0.5089	-11.2793	0.17648	2.44e-27	N
Middle Age	rs2535414	12	679366	G	C	0.35	cg14911689	12	739980	-0.26383	-5.41639	0.03501	8.23e-08	N
Middle Age	rs12227328	12	719236	C	T	0.203	cg14911689	12	739980	-0.46913	-8.43899	0.16374	1.68e-16	N
Middle Age	rs3782851	12	772458	T	C	0.063	cg14911689	12	739980	0.5309	5.51919	0.14438	4.71e-08	N
Middle Age	rs2535386	12	703925	T	A	0.283	cg14911689	12	739980	-0.3437	-6.93459	0.15817	8.89e-12	N
Middle Age	rs7315709	12	776097	C	A	0.157	cg14911689	12	739980	-0.52107	-8.70158	0.15939	2.11e-17	N
Middle Age	rs142305485	12	782428	D	R	0.085	cg14911689	12	739980	-0.46291	-5.6731	0.15651	2.01e-08	N
Middle Age	rs12301300	12	768377	T	C	0.188	cg14911689	12	739980	-0.46436	-8.19301	0.15953	1.12e-15	N
Middle Age	rs201083426	12	768219	I	R	0.102	cg14911689	12	739980	0.55016	7.11062	0.12442	2.73e-12	N
Middle Age	rs74515234	12	771016	T	C	0.084	cg14911689	12	739980	-0.47482	-5.79142	0.15651	1.03e-08	N
Middle Age	rs12368326	12	763370	T	A	0.275	cg14911689	12	739980	0.71577	15.4367	0.15016	8.22e-47	N
Middle Age	rs35557779	12	759757	G	C	0.272	cg14911689	12	739980	0.71647	15.3996	0.1511	1.27e-46	N
Middle Age	rs11064103	12	766741	T	C	0.275	cg14911689	12	739980	0.71662	15.3888	0.1511	1.44e-46	N
Middle Age	rs7299328	12	709098	A	C	0.488	cg14911689	12	739980	-0.39867	-8.95086	0.06022	2.81e-18	N
Middle Age	rs11609955	12	771677	C	G	0.191	cg14911689	12	739980	-0.47082	-8.4182	0.15963	1.97e-16	N
Middle Age	rs11064122	12	769230	A	C	0.188	cg14911689	12	739980	-0.46436	-8.19301	0.15953	1.12e-15	N
Middle Age	rs2535405	12	719681	G	A	0.153	cg14911689	12	739980	-0.54741	-9.0111	0.16454	1.71e-18	N
Middle Age	rs11610339	12	769277	T	C	0.188	cg14911689	12	739980	-0.46436	-8.19301	0.15953	1.12e-15	N
Middle Age	rs10849333	12	719311	T	G	0.286	cg14911689	12	739980	0.48628	9.7371	0.13327	3.66e-21	N
Middle Age	rs113593768	12	730959	A	G	0.153	cg14911689	12	739980	-0.54741	-9.0111	0.16454	1.71e-18	N
Middle Age	rs73037152	12	783956	C	A	0.071	cg14911689	12	739980	0.60701	6.73005	0.14546	3.4e-11	N
Middle Age	rs12303868	12	768367	G	A	0.188	cg14911689	12	739980	-0.46436	-8.19301	0.15953	1.12e-15	N
Middle Age	rs12307171	12	768874	C	T	0.188	cg14911689	12	739980	-0.46436	-8.19301	0.15953	1.12e-15	N
Middle Age	rs11064120	12	768966	T	C	0.188	cg14911689	12	739980	-0.46436	-8.19301	0.15953	1.12e-15	N
Middle Age	rs10849334	12	719312	G	A	0.285	cg14911689	12	739980	0.48918	9.80594	0.13381	2e-21	N
Middle Age	rs11608764	12	769312	A	G	0.188	cg14911689	12	739980	-0.46436	-8.19301	0.15953	1.12e-15	N
Middle Age	rs139179759	12	770241	D	R	0.188	cg14911689	12	739980	-0.46436	-8.19301	0.15953	1.12e-15	N
Middle Age	rs12579728	12	770536	T	C	0.188	cg14911689	12	739980	-0.46436	-8.19301	0.15953	1.12e-15	N
Middle Age	rs2535387	12	704776	G	A	0.492	cg14911689	12	739980	-0.3565	-8.19104	0.05006	1.14e-15	N
Middle Age	rs12309939	12	730460	A	T	0.203	cg14911689	12	739980	-0.47724	-8.60267	0.16404	4.63e-17	N
Middle Age	rs11612359	12	730225	A	T	0.154	cg14911689	12	739980	-0.54245	-8.92972	0.16395	3.34e-18	N
Middle Age	rs78225954	12	779142	G	A	0.157	cg14911689	12	739980	-0.52107	-8.70158	0.15939	2.11e-17	N
Middle Age	rs77311665	12	736378	C	T	0.079	cg14911689	12	739980	-0.58166	-6.97406	0.15903	6.83e-12	N
Middle Age	rs11610368	12	771790	A	G	0.188	cg14911689	12	739980	-0.45916	-8.16953	0.15911	1.34e-15	N
Middle Age	rs61916677	12	759441	A	G	0.169	cg14911689	12	739980	0.62659	10.9896	0.13189	3.96e-26	N
Middle Age	rs11063979	12	741219	G	C	0.109	cg14911689	12	739980	0.58387	8.14197	0.1462	1.65e-15	N
Middle Age	rs117957685	12	711827	T	C	0.079	cg14911689	12	739980	-0.57248	-6.94635	0.15822	8.22e-12	N
Middle Age	rs1052967	12	754276	G	A	0.186	cg14911689	12	739980	-0.44832	-7.91434	0.15943	9.08e-15	N
Middle Age	rs73596277	12	719011	T	G	0.079	cg14911689	12	739980	-0.57248	-6.94635	0.15822	8.22e-12	N
Middle Age	rs111468587	12	724620	A	G	0.079	cg14911689	12	739980	-0.57248	-6.94635	0.15822	8.22e-12	N
Middle Age	rs114124187	12	730461	T	A	0.079	cg14911689	12	739980	-0.57248	-6.94635	0.15822	8.22e-12	N
Middle Age	rs11609783	12	735768	A	G	0.111	cg14911689	12	739980	-0.46259	-6.45757	0.15863	1.93e-10	N
Middle Age	rs7303000	12	750401	G	A	0.486	cg14911689	12	739980	0.36679	8.12703	0.05162	1.85e-15	N
Middle Age	rs2607927	12	697633	G	C	0.482	cg14911689	12	739980	-0.39007	-8.97842	0.05965	2.24e-18	N
Middle Age	rs4639990	12	710605	A	G	0.21	cg14911689	12	739980	-0.44408	-8.10238	0.16363	2.22e-15	N
Middle Age	rs12579736	12	770541	T	C	0.188	cg14911689	12	739980	-0.46436	-8.19301	0.15953	1.12e-15	N
Middle Age	rs117461373	12	713156	A	G	0.079	cg14911689	12	739980	-0.57053	-6.8987	0.15815	1.13e-11	N
Middle Age	rs145983369	12	726246	G	C	0.079	cg14911689	12	739980	-0.57053	-6.8987	0.15815	1.13e-11	N
Middle Age	rs59288136	12	690677	T	C	0.174	cg14911689	12	739980	0.50385	8.82469	0.1328	7.83e-18	N
Middle Age	rs76000667	12	735046	A	G	0.153	cg14911689	12	739980	-0.54741	-9.0111	0.16454	1.71e-18	N
Middle Age	rs11063942	12	735989	A	C	0.11	cg14911689	12	739980	0.57675	8.06996	0.1462	2.84e-15	N
Middle Age	rs10651759	12	717896	I	R	0.27	cg14911689	12	739980	0.48325	9.51231	0.1302	2.55e-20	N
Middle Age	rs34257023	12	671800	T	G	0.326	cg14911689	12	739980	0.43634	9.42538	0.10964	5.36e-20	N
Middle Age	rs6489662	12	726015	G	C	0.228	cg14911689	12	739980	0.68286	13.4396	0.14464	5.3e-37	N
Middle Age	rs7306791	12	723290	A	G	0.229	cg14911689	12	739980	0.67422	13.2333	0.14449	4.93e-36	N
Middle Age	rs3809263	12	773456	T	C	0.362	cg14911689	12	739980	0.5104	11.2178	0.10536	4.43e-27	N
Middle Age	rs12370938	12	738657	C	T	0.11	cg14911689	12	739980	0.57675	8.06996	0.1462	2.84e-15	N
Middle Age	rs11310736	12	730638	D	R	0.23	cg14911689	12	739980	0.68096	13.3331	0.14513	1.68e-36	N
Middle Age	rs7970800	12	777760	A	G	0.363	cg14911689	12	739980	0.51018	11.1945	0.10536	5.55e-27	N
Middle Age	rs7978345	12	784258	T	C	0.156	cg14911689	12	739980	-0.52533	-8.71512	0.16004	1.89e-17	N
Middle Age	rs117243637	12	721469	T	A	0.078	cg14911689	12	739980	-0.5667	-6.82706	0.15804	1.81e-11	N
Middle Age	rs2535404	12	719663	T	C	0.27	cg14911689	12	739980	0.48325	9.51231	0.1302	2.55e-20	N
Middle Age	rs11063864	12	720859	G	C	0.109	cg14911689	12	739980	0.56843	7.92595	0.14613	8.33e-15	N
Middle Age	rs78825267	12	734480	A	G	0.078	cg14911689	12	739980	-0.57973	-6.92626	0.15896	9.39e-12	N
Middle Age	rs147270299	12	726394	D	R	0.079	cg14911689	12	739980	-0.57248	-6.94635	0.15822	8.22e-12	N
Middle Age	rs10849372	12	740938	T	C	0.356	cg14911689	12	739980	-0.56699	-12.9645	0.18324	8.73e-35	N
Middle Age	rs74056408	12	727527	A	G	0.356	cg14911689	12	739980	-0.66719	-15.5313	0.18894	2.7e-47	N
Middle Age	rs11615697	12	726849	A	G	0.153	cg14911689	12	739980	-0.54741	-9.0111	0.16454	1.71e-18	N
Middle Age	rs11616050	12	783350	G	A	0.157	cg14911689	12	739980	-0.52424	-8.70371	0.16	2.07e-17	N
Middle Age	rs11342650	12	734601	D	R	0.439	cg14911689	12	739980	0.547	12.7872	0.21841	5.7e-34	N
Middle Age	rs2535423	12	685491	C	G	0.118	cg14911689	12	739980	-0.41485	-5.87643	0.15592	6.34e-09	N
Middle Age	rs72495430	12	720397	I	R	0.109	cg14911689	12	739980	0.56843	7.92595	0.14613	8.33e-15	N
Middle Age	rs11063862	12	720782	C	A	0.109	cg14911689	12	739980	0.56843	7.92595	0.14613	8.33e-15	N
Middle Age	rs11063868	12	721388	A	G	0.109	cg14911689	12	739980	0.56843	7.92595	0.14613	8.33e-15	N
Middle Age	rs61916680	12	771785	A	G	0.244	cg14911689	12	739980	0.47867	9.25019	0.11172	2.36e-19	N
Middle Age	rs145570683	12	710978	G	A	0.038	cg14911689	12	739980	-0.62945	-5.46393	0.15546	6.37e-08	N
Middle Age	rs2535413	12	679365	A	C	0.351	cg14911689	12	739980	-0.2628	-5.42163	0.03501	8e-08	N
Middle Age	rs7314661	12	779906	A	G	0.157	cg14911689	12	739980	-0.52107	-8.70158	0.15939	2.11e-17	N
Middle Age	rs11612275	12	771045	C	A	0.182	cg14911689	12	739980	-0.53409	-9.46042	0.16087	3.98e-20	N
Middle Age	rs1052454	12	672351	A	C	0.353	cg14911689	12	739980	-0.36629	-7.89339	0.10624	1.06e-14	N
Middle Age	rs112852068	12	778691	T	C	0.157	cg14911689	12	739980	-0.52107	-8.70158	0.15939	2.11e-17	N
Middle Age	rs7307464	12	708027	G	A	0.482	cg14911689	12	739980	-0.40412	-9.10566	0.06758	7.86e-19	N
Middle Age	rs10774392	12	747645	G	A	0.325	cg14911689	12	739980	0.78373	18.3799	0.26072	1.96e-62	N
Middle Age	rs200124061	12	780793	I	R	0.157	cg14911689	12	739980	-0.52107	-8.70158	0.15939	2.11e-17	N
Middle Age	rs4980954	12	740771	A	G	0.329	cg14911689	12	739980	0.7924	18.8788	0.2664	3.43e-65	N
Middle Age	rs11064006	12	746208	T	A	0.468	cg14911689	12	739980	-0.30297	-6.65899	0.0422	5.38e-11	N
Middle Age	rs61919360	12	679550	T	C	0.099	cg14911689	12	739980	0.47592	6.26403	0.14815	6.36e-10	N
Middle Age	rs147722289	12	765606	I	R	0.177	cg14911689	12	739980	-0.52196	-9.07365	0.16027	1.02e-18	N
Middle Age	rs12578245	12	744925	T	C	0.156	cg14911689	12	739980	-0.55232	-9.13793	0.16454	6.01e-19	N
Middle Age	rs10849328	12	712619	T	A	0.205	cg14911689	12	739980	-0.41567	-7.41257	0.16081	3.39e-13	N
Middle Age	rs2607921	12	711496	T	C	0.395	cg14911689	12	739980	-0.7301	-18.0822	0.22655	8.37e-61	N
Middle Age	rs722097	12	714842	A	G	0.475	cg14911689	12	739980	-0.35459	-7.80352	0.05793	2.05e-14	N
Middle Age	rs146721758	12	718958	I	R	0.282	cg14911689	12	739980	0.48298	9.59659	0.12936	1.24e-20	N
Middle Age	rs4980838	12	710461	G	C	0.179	cg14911689	12	739980	-0.41952	-7.0529	0.16102	4.03e-12	N
Middle Age	rs146052060	12	765528	D	R	0.186	cg14911689	12	739980	-0.45857	-8.06371	0.15953	2.98e-15	N
Middle Age	rs2607917	12	716051	A	G	0.475	cg14911689	12	739980	-0.35459	-7.80352	0.05793	2.05e-14	N
Middle Age	rs77384093	12	775336	T	C	0.157	cg14911689	12	739980	-0.52107	-8.70158	0.15939	2.11e-17	N
Middle Age	rs11611524	12	771552	G	C	0.181	cg14911689	12	739980	-0.53218	-9.42265	0.16087	5.49e-20	N
Middle Age	rs2607931	12	696912	G	C	0.431	cg14911689	12	739980	-0.30009	-6.57928	0.04259	8.94e-11	N
Middle Age	rs11063857	12	719335	T	C	0.282	cg14911689	12	739980	-0.56615	-12.1574	0.17524	3.91e-31	N
Middle Age	rs55829986	12	729919	T	C	0.108	cg14911689	12	739980	0.57759	8.02857	0.14627	3.88e-15	N
Middle Age	rs2607920	12	711891	A	T	0.153	cg14911689	12	739980	-0.54741	-9.0111	0.16454	1.71e-18	N
Middle Age	rs2535397	12	713712	G	A	0.153	cg14911689	12	739980	-0.54741	-9.0111	0.16454	1.71e-18	N
Middle Age	rs2607918	12	715368	A	G	0.153	cg14911689	12	739980	-0.54741	-9.0111	0.16454	1.71e-18	N
Middle Age	rs7135801	12	726187	A	C	0.153	cg14911689	12	739980	-0.54741	-9.0111	0.16454	1.71e-18	N
Middle Age	rs74396113	12	727168	T	G	0.153	cg14911689	12	739980	-0.54741	-9.0111	0.16454	1.71e-18	N
Middle Age	rs78592292	12	727620	A	G	0.153	cg14911689	12	739980	-0.54741	-9.0111	0.16454	1.71e-18	N
Middle Age	rs149052300	12	729523	D	R	0.153	cg14911689	12	739980	-0.54741	-9.0111	0.16454	1.71e-18	N
Middle Age	rs56203073	12	736116	C	T	0.153	cg14911689	12	739980	-0.54741	-9.0111	0.16454	1.71e-18	N
Middle Age	rs7979407	12	737095	T	C	0.153	cg14911689	12	739980	-0.54741	-9.0111	0.16454	1.71e-18	N
Middle Age	rs55839256	12	740841	T	A	0.154	cg14911689	12	739980	-0.54741	-9.0111	0.16454	1.71e-18	N
Middle Age	rs2061317	12	743927	G	A	0.154	cg14911689	12	739980	-0.54741	-9.0111	0.16454	1.71e-18	N
Middle Age	rs11614126	12	759345	A	G	0.176	cg14911689	12	739980	-0.51848	-9.00012	0.16024	1.88e-18	N
Middle Age	rs78871596	12	712704	C	T	0.138	cg14911689	12	739980	-0.39053	-5.79253	0.15499	1.03e-08	N
Middle Age	rs35239954	12	723112	A	T	0.203	cg14911689	12	739980	-0.46913	-8.43899	0.16374	1.68e-16	N
Middle Age	rs7959599	12	777998	C	A	0.157	cg14911689	12	739980	-0.52107	-8.70158	0.15939	2.11e-17	N
Middle Age	rs2159599	12	710441	G	A	0.233	cg14911689	12	739980	-0.4705	-8.984	0.1666	2.14e-18	N
Middle Age	rs10849359	12	737230	A	G	0.205	cg14911689	12	739980	-0.48122	-8.68873	0.16404	2.34e-17	N
Middle Age	rs34924938	12	781125	I	R	0.166	cg14911689	12	739980	-0.45496	-7.68517	0.15703	4.86e-14	N
Middle Age	rs58425938	12	781654	G	A	0.166	cg14911689	12	739980	-0.45496	-7.68517	0.15703	4.86e-14	N
Middle Age	rs11615483	12	782366	G	A	0.166	cg14911689	12	739980	-0.45496	-7.68517	0.15703	4.86e-14	N
Middle Age	rs7958916	12	784043	C	T	0.166	cg14911689	12	739980	-0.45715	-7.67964	0.15737	5.06e-14	N
Middle Age	rs77231661	12	706150	A	G	0.089	cg14911689	12	739980	-0.44473	-5.52104	0.15241	4.67e-08	N
Middle Age	rs4980953	12	733703	T	A	0.441	cg14911689	12	739980	0.5462	12.7595	0.21792	7.63e-34	N
Middle Age	rs7310239	12	723104	T	A	0.453	cg14911689	12	739980	0.51404	11.8767	0.13104	6.7e-30	N
Middle Age	rs75632426	12	732859	T	C	0.119	cg14911689	12	739980	0.59008	8.65928	0.14004	2.95e-17	N
Middle Age	rs56007076	12	723108	A	T	0.203	cg14911689	12	739980	-0.46913	-8.43899	0.16374	1.68e-16	N
Middle Age	rs201841809	12	763870	D	R	0.334	cg14911689	12	739980	-0.4949	-10.9484	0.17577	5.85e-26	N
Middle Age	rs78674560	12	727583	A	C	0.118	cg14911689	12	739980	0.58233	8.51782	0.14001	9.05e-17	N
Middle Age	rs2535392	12	711646	T	C	0.395	cg14911689	12	739980	-0.7301	-18.0822	0.22655	8.37e-61	N
Middle Age	rs200093042	12	739063	D	R	0.09	cg14911689	12	739980	-0.56641	-7.22753	0.15995	1.23e-12	N
Middle Age	rs34798889	12	670808	C	G	0.293	cg14911689	12	739980	0.39601	8.13463	0.08762	1.74e-15	N
Middle Age	rs36013318	12	720548	T	G	0.203	cg14911689	12	739980	-0.46913	-8.43899	0.16374	1.68e-16	N
Middle Age	rs11063848	12	717501	G	A	0.282	cg14911689	12	739980	-0.56615	-12.1574	0.17524	3.91e-31	N
Middle Age	rs2279018	12	673283	A	C	0.31	cg14911689	12	739980	0.43187	9.05076	0.11044	1.24e-18	N
Middle Age	rs11063806	12	708597	G	A	0.488	cg14911689	12	739980	-0.39357	-8.82417	0.05967	7.87e-18	N
Middle Age	rs61916675	12	751514	G	A	0.355	cg14911689	12	739980	-0.52583	-11.7134	0.17723	3.43e-29	N
Middle Age	rs17754970	12	773262	C	A	0.2	cg14911689	12	739980	0.6277	11.6881	0.13558	4.41e-29	N
Middle Age	rs11063823	12	710873	T	C	0.212	cg14911689	12	739980	-0.6042	-11.5626	0.16877	1.53e-28	N
Middle Age	rs61916682	12	779358	T	C	0.2	cg14911689	12	739980	0.62186	11.5597	0.1353	1.57e-28	N
Middle Age	rs10849390	12	755252	G	A	0.186	cg14911689	12	739980	-0.44832	-7.91434	0.15943	9.08e-15	N
Middle Age	rs73596266	12	716074	A	G	0.079	cg14911689	12	739980	-0.57248	-6.94635	0.15822	8.22e-12	N
Middle Age	rs56285241	12	736859	A	G	0.119	cg14911689	12	739980	0.59008	8.65928	0.14004	2.95e-17	N
Middle Age	rs55800929	12	752360	A	G	0.153	cg14911689	12	739980	-0.54035	-8.87319	0.16395	5.29e-18	N
Middle Age	rs74840038	12	779168	T	G	0.157	cg14911689	12	739980	-0.52107	-8.70158	0.15939	2.11e-17	N
Middle Age	rs2535399	12	717477	C	A	0.446	cg14911689	12	739980	0.52412	12.2426	0.2082	1.64e-31	N
Middle Age	rs71447502	12	718484	G	T	0.284	cg14911689	12	739980	0.47463	9.40665	0.12966	6.29e-20	N
Middle Age	rs34038797	12	740009	G	C	0.472	cg14911689	12	739980	0.98706	31.6026	0.27875	2.08e-139	N
Middle Age	rs111479309	12	720735	T	C	0.079	cg14911689	12	739980	-0.57248	-6.94635	0.15822	8.22e-12	N
Middle Age	rs2535393	12	711662	T	C	0.395	cg14911689	12	739980	-0.7301	-18.0822	0.22655	8.37e-61	N
Middle Age	rs73596299	12	733408	G	A	0.079	cg14911689	12	739980	-0.58166	-6.97406	0.15903	6.83e-12	N
Middle Age	rs11611269	12	776075	T	C	0.157	cg14911689	12	739980	-0.52107	-8.70158	0.15939	2.11e-17	N
Middle Age	rs12312948	12	778475	G	A	0.365	cg14911689	12	739980	0.51353	11.2531	0.1057	3.15e-27	N
Middle Age	rs2535400	12	718202	A	G	0.229	cg14911689	12	739980	0.67725	13.2391	0.14304	4.63e-36	N
Middle Age	rs6489710	12	777008	T	G	0.363	cg14911689	12	739980	0.51018	11.1945	0.10536	5.55e-27	N
Middle Age	rs12826888	12	718762	T	C	0.264	cg14911689	12	739980	-0.50027	-10.1411	0.17085	1.02e-22	N
Middle Age	rs111677314	12	710727	T	A	0.167	cg14911689	12	739980	0.6566	11.1247	0.1419	1.09e-26	N
Middle Age	rs73598112	12	739332	T	A	0.079	cg14911689	12	739980	-0.58166	-6.97406	0.15903	6.83e-12	N
Middle Age	rs11063989	12	744129	G	A	0.109	cg14911689	12	739980	0.58387	8.14197	0.1462	1.65e-15	N
Middle Age	rs9669247	12	752998	T	G	0.447	cg14911689	12	739980	0.58141	13.1791	0.2027	8.82e-36	N
Middle Age	rs4980957	12	751753	T	C	0.496	cg14911689	12	739980	0.33417	7.32849	0.04327	6.11e-13	N
Middle Age	rs12311862	12	671243	C	T	0.286	cg14911689	12	739980	0.49369	9.73656	0.10428	3.67e-21	N
Middle Age	rs4980955	12	742324	G	C	0.368	cg14911689	12	739980	0.65011	15.0155	0.23197	1.11e-44	N
Middle Age	rs2607932	12	696910	C	T	0.431	cg14911689	12	739980	-0.30009	-6.57928	0.04259	8.94e-11	N
Middle Age	rs11064121	12	769122	T	C	0.188	cg14911689	12	739980	-0.46436	-8.19301	0.15953	1.12e-15	N
Middle Age	rs11063803	12	708285	T	A	0.489	cg14911689	12	739980	-0.39266	-8.75171	0.05967	1.41e-17	N
Middle Age	rs11063804	12	708318	C	T	0.49	cg14911689	12	739980	-0.39266	-8.75171	0.05967	1.41e-17	N
Middle Age	rs12369036	12	731402	T	C	0.11	cg14911689	12	739980	0.57675	8.06996	0.1462	2.84e-15	N
Middle Age	rs2535426	12	686076	G	T	0.158	cg14911689	12	739980	-0.39526	-6.38447	0.15644	3.04e-10	N
Middle Age	rs115104227	12	751858	C	G	0.085	cg14911689	12	739980	-0.50679	-6.2195	0.15824	8.34e-10	N
Middle Age	rs10849417	12	761560	A	T	0.274	cg14911689	12	739980	0.71288	15.2907	0.1511	4.53e-46	N
Middle Age	rs80001503	12	679978	T	C	0.096	cg14911689	12	739980	0.43161	5.50643	0.13946	5.05e-08	N
Middle Age	rs2075032	12	717138	G	A	0.153	cg14911689	12	739980	-0.54741	-9.0111	0.16454	1.71e-18	N
Middle Age	rs7955256	12	783987	G	A	0.157	cg14911689	12	739980	-0.52424	-8.70371	0.16	2.07e-17	N
Middle Age	rs7487827	12	751619	A	T	0.485	cg14911689	12	739980	0.80833	21.9037	0.26819	2.3e-82	N
Middle Age	rs2369391	12	751609	C	A	0.484	cg14911689	12	739980	0.80598	21.8905	0.26813	2.74e-82	N
Middle Age	rs12369801	12	707956	C	T	0.483	cg14911689	12	739980	-0.40435	-9.12647	0.07079	6.61e-19	N
Middle Age	rs112920018	12	778807	G	A	0.157	cg14911689	12	739980	-0.52107	-8.70158	0.15939	2.11e-17	N
Middle Age	rs78909452	12	779120	G	T	0.157	cg14911689	12	739980	-0.52107	-8.70158	0.15939	2.11e-17	N
Middle Age	rs11837457	12	686983	G	A	0.096	cg14911689	12	739980	0.48892	6.34458	0.14815	3.88e-10	N
Middle Age	rs11064128	12	770929	T	G	0.188	cg14911689	12	739980	-0.45305	-7.97608	0.15911	5.74e-15	N
Middle Age	rs11063910	12	732520	C	A	0.205	cg14911689	12	739980	-0.48122	-8.68873	0.16404	2.34e-17	N
Middle Age	rs10849373	12	740961	A	G	0.356	cg14911689	12	739980	-0.56699	-12.9645	0.18324	8.73e-35	N
Middle Age	rs34289424	12	709516	C	A	0.489	cg14911689	12	739980	0.39305	8.6337	0.05881	3.62e-17	N
Middle Age	rs141116030	12	756092	D	R	0.176	cg14911689	12	739980	-0.49838	-8.66473	0.16033	2.83e-17	N
Middle Age	rs12231386	12	726308	C	G	0.203	cg14911689	12	739980	-0.46913	-8.43899	0.16374	1.68e-16	N
Middle Age	rs2535427	12	686170	T	C	0.222	cg14911689	12	739980	-0.30759	-5.64058	0.15579	2.41e-08	N
Middle Age	rs2607935	12	696818	G	A	0.424	cg14911689	12	739980	-0.32884	-7.18493	0.05122	1.64e-12	N
Middle Age	rs2535403	12	718885	T	C	0.449	cg14911689	12	739980	-0.73965	-19.2091	0.25375	4.98e-67	N
Middle Age	rs74407257	12	743169	C	T	0.078	cg14911689	12	739980	-0.57973	-6.92626	0.15896	9.39e-12	N
Middle Age	rs7137755	12	779470	T	C	0.157	cg14911689	12	739980	-0.52107	-8.70158	0.15939	2.11e-17	N
Middle Age	rs12367803	12	727344	G	A	0.065	cg14911689	12	739980	0.61105	6.50596	0.1504	1.42e-10	N
Middle Age	rs34689219	12	750846	I	R	0.324	cg14911689	12	739980	0.79101	18.5537	0.25718	2.16e-63	N
Middle Age	rs34336285	12	721769	T	G	0.144	cg14911689	12	739980	-0.41305	-6.25182	0.14971	6.85e-10	N
Middle Age	rs77797953	12	680676	G	A	0.086	cg14911689	12	739980	-0.46855	-5.71152	0.15557	1.62e-08	N
Middle Age	rs10774393	12	747675	G	A	0.324	cg14911689	12	739980	0.78056	18.2851	0.26021	6.48e-62	N
Middle Age	rs181601255	12	710530	A	G	0.154	cg14911689	12	739980	0.65534	10.481	0.13435	4.64e-24	N
Middle Age	rs61916657	12	672118	A	G	0.305	cg14911689	12	739980	0.41205	8.61728	0.09125	4.12e-17	N
Middle Age	rs76108532	12	728207	A	T	0.118	cg14911689	12	739980	0.58233	8.51782	0.14001	9.05e-17	N
Middle Age	rs76914074	12	768745	G	A	0.179	cg14911689	12	739980	-0.52736	-9.20376	0.16027	3.47e-19	N
Middle Age	rs113397033	12	689584	C	T	0.097	cg14911689	12	739980	0.47689	6.21305	0.14815	8.67e-10	N
Middle Age	rs55779635	12	750992	T	C	0.154	cg14911689	12	739980	-0.54741	-9.0111	0.16454	1.71e-18	N
Middle Age	rs7295886	12	708696	A	G	0.486	cg14911689	12	739980	-0.40618	-9.12136	0.06496	6.9e-19	N
Middle Age	rs56241723	12	722834	A	G	0.118	cg14911689	12	739980	0.58233	8.51782	0.14001	9.05e-17	N
Middle Age	rs56061480	12	722843	A	G	0.118	cg14911689	12	739980	0.58233	8.51782	0.14001	9.05e-17	N
Middle Age	rs11063874	12	723374	T	A	0.118	cg14911689	12	739980	0.58233	8.51782	0.14001	9.05e-17	N
Middle Age	rs7307242	12	750695	A	T	0.32	cg14911689	12	739980	0.77528	17.9499	0.24582	4.41e-60	N
Middle Age	rs74516064	12	727957	A	G	0.118	cg14911689	12	739980	0.58233	8.51782	0.14001	9.05e-17	N
Middle Age	rs74742609	12	728360	G	A	0.118	cg14911689	12	739980	0.58233	8.51782	0.14001	9.05e-17	N
Middle Age	rs7300590	12	750935	A	C	0.34	cg14911689	12	739980	0.75803	17.8569	0.2551	1.42e-59	N
Middle Age	rs77885270	12	728588	A	G	0.118	cg14911689	12	739980	0.58233	8.51782	0.14001	9.05e-17	N
Middle Age	rs10713836	12	750963	D	R	0.339	cg14911689	12	739980	0.75598	17.8027	0.25325	2.79e-59	N
Middle Age	rs7298783	12	708043	T	C	0.482	cg14911689	12	739980	-0.40412	-9.10566	0.06758	7.86e-19	N
Middle Age	rs7969886	12	781993	T	C	0.417	cg14911689	12	739980	0.38321	8.50566	0.05252	9.96e-17	N
Middle Age	rs1471132	12	751308	G	T	0.338	cg14911689	12	739980	0.75334	17.6627	0.24792	1.6e-58	N
Middle Age	rs35981192	12	727861	C	G	0.204	cg14911689	12	739980	-0.47724	-8.60267	0.16404	4.63e-17	N
Middle Age	rs60759266	12	763872	A	C	0.334	cg14911689	12	739980	-0.4949	-10.9484	0.17577	5.85e-26	N
Middle Age	rs77353687	12	728369	C	G	0.118	cg14911689	12	739980	0.58233	8.51782	0.14001	9.05e-17	N
Middle Age	rs12370021	12	681639	T	G	0.096	cg14911689	12	739980	0.48602	6.32171	0.14815	4.47e-10	N
Middle Age	rs1870200	12	782982	G	A	0.166	cg14911689	12	739980	-0.45715	-7.67964	0.15737	5.06e-14	N
Middle Age	rs139157130	12	768243	D	R	0.185	cg14911689	12	739980	-0.4806	-8.43731	0.15975	1.7e-16	N
Middle Age	rs112824854	12	778799	A	G	0.157	cg14911689	12	739980	-0.52107	-8.70158	0.15939	2.11e-17	N
Middle Age	rs75812775	12	728564	T	C	0.109	cg14911689	12	739980	0.56843	7.92595	0.14613	8.33e-15	N
Middle Age	rs2535395	12	713569	C	T	0.229	cg14911689	12	739980	0.67372	13.156	0.14297	1.13e-35	N
Middle Age	rs11063861	12	720311	A	C	0.109	cg14911689	12	739980	0.56843	7.92595	0.14613	8.33e-15	N
Middle Age	rs111932820	12	751964	T	C	0.341	cg14911689	12	739980	0.73618	17.1959	0.23275	5.21e-56	N
Middle Age	rs2607933	12	696886	G	A	0.422	cg14911689	12	739980	-0.32968	-7.21898	0.05122	1.3e-12	N
Middle Age	rs73034189	12	674099	A	C	0.194	cg14911689	12	739980	0.47409	8.25524	0.12176	6.95e-16	N
Middle Age	rs2607928	12	697485	T	C	0.482	cg14911689	12	739980	-0.39057	-8.97713	0.05983	2.27e-18	N
Middle Age	rs61916664	12	727508	A	G	0.477	cg14911689	12	739980	-0.87988	-25.596	0.26841	5.44e-104	N
Middle Age	rs12832701	12	751499	T	C	0.327	cg14911689	12	739980	0.72846	16.703	0.17895	2.19e-53	N
Middle Age	rs4980959	12	772673	A	C	0.362	cg14911689	12	739980	0.5104	11.2178	0.10536	4.43e-27	N
Middle Age	rs56150479	12	670893	A	G	0.331	cg14911689	12	739980	-0.30204	-6.42199	0.03806	2.4e-10	N
Middle Age	rs113969650	12	690402	G	A	0.096	cg14911689	12	739980	0.47339	6.13267	0.14808	1.41e-09	N
Middle Age	rs11064129	12	771103	G	A	0.187	cg14911689	12	739980	-0.4719	-8.41298	0.15932	2.05e-16	N
Middle Age	rs77154245	12	745697	A	G	0.109	cg14911689	12	739980	0.58387	8.14197	0.1462	1.65e-15	N
Middle Age	rs740893	12	676209	G	C	0.197	cg14911689	12	739980	0.4785	8.40033	0.12208	2.27e-16	N
Middle Age	rs35926015	12	731403	A	G	0.205	cg14911689	12	739980	-0.48122	-8.68873	0.16404	2.34e-17	N
Middle Age	rs145063760	12	713664	T	C	0.079	cg14911689	12	739980	-0.57248	-6.94635	0.15822	8.22e-12	N
Middle Age	rs2607925	12	699791	C	T	0.49	cg14911689	12	739980	-0.36471	-8.38383	0.05076	2.58e-16	N
Middle Age	rs11613701	12	753331	A	G	0.176	cg14911689	12	739980	-0.5163	-8.97091	0.16108	2.38e-18	N
Middle Age	rs9861	12	672372	A	G	0.355	cg14911689	12	739980	-0.36434	-7.83666	0.1081	1.61e-14	N
Middle Age	rs2607934	12	696863	G	A	0.424	cg14911689	12	739980	-0.32778	-7.16747	0.05046	1.85e-12	N
Middle Age	rs79984117	12	727335	A	G	0.153	cg14911689	12	739980	-0.54741	-9.0111	0.16454	1.71e-18	N
Middle Age	rs185544348	12	739082	C	T	0.11	cg14911689	12	739980	0.57675	8.06996	0.1462	2.84e-15	N
Pregnancy	rs56150479	12	670893	A	G	0.337	cg14911689	12	739980	-0.34655	-7.50835	0.07512	1.68e-13	N
Pregnancy	rs2535436	12	698634	A	G	0.229	cg14911689	12	739980	-0.31274	-5.85777	0.1593	6.98e-09	N
Pregnancy	rs55839256	12	740841	T	A	0.153	cg14911689	12	739980	-0.5936	-9.91891	0.16919	6.83e-22	N
Pregnancy	rs73598112	12	739332	T	A	0.077	cg14911689	12	739980	-0.51593	-6.11046	0.16197	1.58e-09	N
Pregnancy	rs76914074	12	768745	G	A	0.178	cg14911689	12	739980	-0.57133	-10.1332	0.17119	1e-22	N
Pregnancy	rs11063942	12	735989	A	C	0.11	cg14911689	12	739980	0.60471	8.58174	0.11737	5.21e-17	N
Pregnancy	rs34798889	12	670808	C	G	0.294	cg14911689	12	739980	0.4879	10.2993	0.08576	2.23e-23	N
Pregnancy	rs147722289	12	765606	I	R	0.175	cg14911689	12	739980	-0.57209	-10.1198	0.17053	1.13e-22	N
Pregnancy	rs11063803	12	708285	T	A	0.484	cg14911689	12	739980	-0.41875	-9.47941	0.06678	3.16e-20	N
Pregnancy	rs6489662	12	726015	G	C	0.231	cg14911689	12	739980	0.71378	14.2828	0.15308	3.51e-41	N
Pregnancy	rs11310736	12	730638	D	R	0.231	cg14911689	12	739980	0.71796	14.2498	0.15685	5.1e-41	N
Pregnancy	rs71447502	12	718484	G	T	0.283	cg14911689	12	739980	0.50171	10.0965	0.09949	1.4e-22	N
Pregnancy	rs4639990	12	710605	A	G	0.206	cg14911689	12	739980	-0.52862	-9.9029	0.16674	7.87e-22	N
Pregnancy	rs74516064	12	727957	A	G	0.118	cg14911689	12	739980	0.60511	8.9573	0.1083	2.52e-18	N
Pregnancy	rs7314661	12	779906	A	G	0.158	cg14911689	12	739980	-0.53356	-9.07577	0.16822	9.48e-19	N
Pregnancy	rs2535400	12	718202	A	G	0.231	cg14911689	12	739980	0.70548	14.0071	0.14865	7.82e-40	N
Pregnancy	rs2159599	12	710441	G	A	0.234	cg14911689	12	739980	-0.50002	-9.88373	0.1667	9.33e-22	N
Pregnancy	rs2535395	12	713569	C	T	0.232	cg14911689	12	739980	0.70165	13.9142	0.14854	2.21e-39	N
Pregnancy	rs11064121	12	769122	T	C	0.187	cg14911689	12	739980	-0.51018	-9.1412	0.16867	5.51e-19	N
Pregnancy	rs2535423	12	685491	C	G	0.115	cg14911689	12	739980	-0.49303	-7.08418	0.16634	3.19e-12	N
Pregnancy	rs7979407	12	737095	T	C	0.152	cg14911689	12	739980	-0.58845	-9.81147	0.16904	1.76e-21	N
Pregnancy	rs11608764	12	769312	A	G	0.187	cg14911689	12	739980	-0.51018	-9.1412	0.16867	5.51e-19	N
Pregnancy	rs2607921	12	711496	T	C	0.395	cg14911689	12	739980	-0.79208	-20.6943	0.23951	7.73e-76	N
Pregnancy	rs117243637	12	721469	T	A	0.077	cg14911689	12	739980	-0.50214	-5.97666	0.1614	3.5e-09	N
Pregnancy	rs78825267	12	734480	A	G	0.077	cg14911689	12	739980	-0.50985	-6.015	0.1619	2.79e-09	N
Pregnancy	rs35926015	12	731403	A	G	0.204	cg14911689	12	739980	-0.53796	-9.97963	0.16862	3.98e-22	N
Pregnancy	rs11063910	12	732520	C	A	0.204	cg14911689	12	739980	-0.53796	-9.97963	0.16862	3.98e-22	N
Pregnancy	rs10849359	12	737230	A	G	0.204	cg14911689	12	739980	-0.53796	-9.97963	0.16862	3.98e-22	N
Pregnancy	rs74407257	12	743169	C	T	0.077	cg14911689	12	739980	-0.50985	-6.015	0.1619	2.79e-09	N
Pregnancy	rs145983369	12	726246	G	C	0.077	cg14911689	12	739980	-0.50718	-6.05924	0.16151	2.15e-09	N
Pregnancy	rs141116030	12	756092	D	R	0.173	cg14911689	12	739980	-0.56215	-9.95622	0.16949	4.9e-22	N
Pregnancy	rs11063861	12	720311	A	C	0.109	cg14911689	12	739980	0.59683	8.4412	0.11737	1.58e-16	N
Pregnancy	rs72495430	12	720397	I	R	0.109	cg14911689	12	739980	0.59683	8.4412	0.11737	1.58e-16	N
Pregnancy	rs11063862	12	720782	C	A	0.109	cg14911689	12	739980	0.59683	8.4412	0.11737	1.58e-16	N
Pregnancy	rs11063864	12	720859	G	C	0.109	cg14911689	12	739980	0.59683	8.4412	0.11737	1.58e-16	N
Pregnancy	rs9669247	12	752998	T	G	0.444	cg14911689	12	739980	0.58587	13.5978	0.24329	7.34e-38	N
Pregnancy	rs75812775	12	728564	T	C	0.109	cg14911689	12	739980	0.59683	8.4412	0.11737	1.58e-16	N
Pregnancy	rs145063760	12	713664	T	C	0.078	cg14911689	12	739980	-0.51315	-6.15382	0.16158	1.22e-09	N
Pregnancy	rs73596266	12	716074	A	G	0.078	cg14911689	12	739980	-0.51315	-6.15382	0.16158	1.22e-09	N
Pregnancy	rs73596277	12	719011	T	G	0.078	cg14911689	12	739980	-0.51315	-6.15382	0.16158	1.22e-09	N
Pregnancy	rs111479309	12	720735	T	C	0.078	cg14911689	12	739980	-0.51315	-6.15382	0.16158	1.22e-09	N
Pregnancy	rs147270299	12	726394	D	R	0.078	cg14911689	12	739980	-0.51315	-6.15382	0.16158	1.22e-09	N
Pregnancy	rs10849372	12	740938	T	C	0.354	cg14911689	12	739980	-0.58976	-13.5594	0.18354	1.12e-37	N
Pregnancy	rs61916664	12	727508	A	G	0.475	cg14911689	12	739980	-0.90859	-27.2137	0.26612	1.83e-114	N
Pregnancy	rs11342650	12	734601	D	R	0.442	cg14911689	12	739980	0.56451	13.4875	0.23893	2.46e-37	N
Pregnancy	rs11614126	12	759345	A	G	0.174	cg14911689	12	739980	-0.57388	-10.1484	0.17042	8.76e-23	N
Pregnancy	rs2061317	12	743927	G	A	0.153	cg14911689	12	739980	-0.5936	-9.91891	0.16919	6.83e-22	N
Pregnancy	rs4980953	12	733703	T	A	0.444	cg14911689	12	739980	0.56135	13.3891	0.23881	7.22e-37	N
Pregnancy	rs35981192	12	727861	C	G	0.203	cg14911689	12	739980	-0.53422	-9.89422	0.16829	8.5e-22	N
Pregnancy	rs12309939	12	730460	A	T	0.202	cg14911689	12	739980	-0.53422	-9.89422	0.16829	8.5e-22	N
Pregnancy	rs2607932	12	696910	C	T	0.427	cg14911689	12	739980	-0.3497	-7.76389	0.0472	2.66e-14	N
Pregnancy	rs7295886	12	708696	A	G	0.482	cg14911689	12	739980	-0.43104	-9.84451	0.07063	1.32e-21	N
Pregnancy	rs7977431	12	671638	T	C	0.147	cg14911689	12	739980	-0.4198	-6.71416	0.15797	3.7e-11	N
Pregnancy	rs2607931	12	696912	G	C	0.427	cg14911689	12	739980	-0.3497	-7.76389	0.0472	2.66e-14	N
Pregnancy	rs1052967	12	754276	G	A	0.184	cg14911689	12	739980	-0.50794	-9.11853	0.16758	6.65e-19	N
Pregnancy	rs12370021	12	681639	T	G	0.097	cg14911689	12	739980	0.50965	6.7826	0.12187	2.37e-11	N
Pregnancy	rs59288136	12	690677	T	C	0.176	cg14911689	12	739980	0.55072	9.81439	0.13095	1.72e-21	N
Pregnancy	rs2607934	12	696863	G	A	0.419	cg14911689	12	739980	-0.37506	-8.30752	0.06001	4.46e-16	N
Pregnancy	rs2607920	12	711891	A	T	0.152	cg14911689	12	739980	-0.58845	-9.81147	0.16904	1.76e-21	N
Pregnancy	rs2607918	12	715368	A	G	0.152	cg14911689	12	739980	-0.58845	-9.81147	0.16904	1.76e-21	N
Pregnancy	rs2075032	12	717138	G	A	0.152	cg14911689	12	739980	-0.58845	-9.81147	0.16904	1.76e-21	N
Pregnancy	rs74396113	12	727168	T	G	0.152	cg14911689	12	739980	-0.58845	-9.81147	0.16904	1.76e-21	N
Pregnancy	rs79984117	12	727335	A	G	0.152	cg14911689	12	739980	-0.58845	-9.81147	0.16904	1.76e-21	N
Pregnancy	rs78592292	12	727620	A	G	0.152	cg14911689	12	739980	-0.58845	-9.81147	0.16904	1.76e-21	N
Pregnancy	rs149052300	12	729523	D	R	0.152	cg14911689	12	739980	-0.58845	-9.81147	0.16904	1.76e-21	N
Pregnancy	rs76000667	12	735046	A	G	0.152	cg14911689	12	739980	-0.58845	-9.81147	0.16904	1.76e-21	N
Pregnancy	rs12578245	12	744925	T	C	0.155	cg14911689	12	739980	-0.59159	-9.92202	0.17031	6.64e-22	N
Pregnancy	rs2607935	12	696818	G	A	0.42	cg14911689	12	739980	-0.37492	-8.29566	0.05981	4.88e-16	N
Pregnancy	rs10774393	12	747675	G	A	0.326	cg14911689	12	739980	0.79833	19.0637	0.26935	1.51e-66	N
Pregnancy	rs12370658	12	703294	G	A	0.066	cg14911689	12	739980	0.52509	5.8094	0.13142	9.21e-09	N
Pregnancy	rs55779635	12	750992	T	C	0.153	cg14911689	12	739980	-0.5936	-9.91891	0.16919	6.83e-22	N
Pregnancy	rs34689219	12	750846	I	R	0.326	cg14911689	12	739980	0.79662	19.0665	0.26898	1.45e-66	N
Pregnancy	rs12227328	12	719236	C	T	0.202	cg14911689	12	739980	-0.52813	-9.76359	0.16811	2.69e-21	N
Pregnancy	rs36013318	12	720548	T	G	0.202	cg14911689	12	739980	-0.52813	-9.76359	0.16811	2.69e-21	N
Pregnancy	rs56007076	12	723108	A	T	0.202	cg14911689	12	739980	-0.52813	-9.76359	0.16811	2.69e-21	N
Pregnancy	rs12231386	12	726308	C	G	0.202	cg14911689	12	739980	-0.52813	-9.76359	0.16811	2.69e-21	N
Pregnancy	rs2607930	12	697182	G	A	0.22	cg14911689	12	739980	-0.35976	-6.63774	0.16112	6.05e-11	N
Pregnancy	rs2607924	12	700675	G	C	0.22	cg14911689	12	739980	-0.35976	-6.63774	0.16112	6.05e-11	N
Pregnancy	rs11609783	12	735768	A	G	0.11	cg14911689	12	739980	-0.52766	-7.49209	0.16613	1.88e-13	N
Pregnancy	rs2535399	12	717477	C	A	0.449	cg14911689	12	739980	0.54838	13.1189	0.22367	1.35e-35	N
Pregnancy	rs11612359	12	730225	A	T	0.153	cg14911689	12	739980	-0.58346	-9.72824	0.16889	3.66e-21	N
Pregnancy	rs111932820	12	751964	T	C	0.344	cg14911689	12	739980	0.71647	16.8072	0.25948	3.69e-54	N
Pregnancy	rs11063857	12	719335	T	C	0.28	cg14911689	12	739980	-0.60282	-13.0442	0.17691	3.01e-35	N
Pregnancy	rs2109551	12	710523	C	T	0.051	cg14911689	12	739980	-0.57326	-5.52209	0.16288	4.6e-08	N
Pregnancy	rs740893	12	676209	G	C	0.201	cg14911689	12	739980	0.53333	9.7014	0.12103	4.63e-21	N
Pregnancy	rs9861	12	672372	A	G	0.363	cg14911689	12	739980	-0.43297	-9.67592	0.16777	5.78e-21	N
Pregnancy	rs11837457	12	686983	G	A	0.097	cg14911689	12	739980	0.51685	6.86739	0.12191	1.36e-11	N
Pregnancy	rs11064103	12	766741	T	C	0.277	cg14911689	12	739980	0.75756	16.7393	0.16415	8.5e-54	N
Pregnancy	rs117461373	12	713156	A	G	0.077	cg14911689	12	739980	-0.50718	-6.05924	0.16151	2.15e-09	N
Pregnancy	rs73034189	12	674099	A	C	0.198	cg14911689	12	739980	0.53382	9.64402	0.12022	7.63e-21	N
Pregnancy	rs4980838	12	710461	G	C	0.181	cg14911689	12	739980	-0.44739	-7.78461	0.1627	2.28e-14	N
Pregnancy	rs12369036	12	731402	T	C	0.11	cg14911689	12	739980	0.60471	8.58174	0.11737	5.21e-17	N
Pregnancy	rs4980959	12	772673	A	C	0.358	cg14911689	12	739980	0.54841	12.346	0.15674	4.73e-32	N
Pregnancy	rs34924938	12	781125	I	R	0.167	cg14911689	12	739980	-0.4723	-8.12178	0.1665	1.85e-15	N
Pregnancy	rs11615483	12	782366	G	A	0.167	cg14911689	12	739980	-0.4723	-8.12178	0.1665	1.85e-15	N
Pregnancy	rs3809263	12	773456	T	C	0.358	cg14911689	12	739980	0.54841	12.346	0.15674	4.73e-32	N
Pregnancy	rs1870200	12	782982	G	A	0.167	cg14911689	12	739980	-0.47448	-8.11616	0.16687	1.93e-15	N
Pregnancy	rs7958916	12	784043	C	T	0.167	cg14911689	12	739980	-0.47448	-8.11616	0.16687	1.93e-15	N
Pregnancy	rs78871596	12	712704	C	T	0.139	cg14911689	12	739980	-0.39981	-6.0348	0.15463	2.48e-09	N
Pregnancy	rs12832701	12	751499	T	C	0.33	cg14911689	12	739980	0.72046	16.6401	0.25275	2.87e-53	N
Pregnancy	rs4980957	12	751753	T	C	0.498	cg14911689	12	739980	0.30132	6.62375	0.05955	6.62e-11	N
Pregnancy	rs139157130	12	768243	D	R	0.184	cg14911689	12	739980	-0.52311	-9.32759	0.16905	1.15e-19	N
Pregnancy	rs17754970	12	773262	C	A	0.2	cg14911689	12	739980	0.67188	12.6595	0.13705	1.79e-33	N
Pregnancy	rs10849417	12	761560	A	T	0.275	cg14911689	12	739980	0.7529	16.609	0.16426	4.2e-53	N
Pregnancy	rs10774356	12	708444	C	G	0.222	cg14911689	12	739980	-0.35434	-6.53755	0.16117	1.14e-10	N
Pregnancy	rs77311665	12	736378	C	T	0.077	cg14911689	12	739980	-0.51593	-6.11046	0.16197	1.58e-09	N
Pregnancy	rs61916682	12	779358	T	C	0.2	cg14911689	12	739980	0.66557	12.5161	0.1361	8.06e-33	N
Pregnancy	rs2369393	12	751949	A	G	0.149	cg14911689	12	739980	0.35437	5.5638	0.04415	3.66e-08	N
Pregnancy	rs7298783	12	708043	T	C	0.477	cg14911689	12	739980	-0.41895	-9.52736	0.07341	2.09e-20	N
Pregnancy	rs113593768	12	730959	A	G	0.152	cg14911689	12	739980	-0.58845	-9.81147	0.16904	1.76e-21	N
Pregnancy	rs7955256	12	783987	G	A	0.158	cg14911689	12	739980	-0.5366	-9.07712	0.16896	9.38e-19	N
Pregnancy	rs12312948	12	778475	G	A	0.362	cg14911689	12	739980	0.55169	12.3892	0.16448	3.02e-32	N
Pregnancy	rs56203073	12	736116	C	T	0.152	cg14911689	12	739980	-0.58845	-9.81147	0.16904	1.76e-21	N
Pregnancy	rs7970800	12	777760	A	G	0.359	cg14911689	12	739980	0.55011	12.3739	0.16077	3.54e-32	N
Pregnancy	rs55829986	12	729919	T	C	0.108	cg14911689	12	739980	0.60607	8.54721	0.11737	6.85e-17	N
Pregnancy	rs7307464	12	708027	G	A	0.477	cg14911689	12	739980	-0.41895	-9.52736	0.07341	2.09e-20	N
Pregnancy	rs10849373	12	740961	A	G	0.354	cg14911689	12	739980	-0.58976	-13.5594	0.18354	1.12e-37	N
Pregnancy	rs77384093	12	775336	T	C	0.158	cg14911689	12	739980	-0.53356	-9.07577	0.16822	9.48e-19	N
Pregnancy	rs10774392	12	747645	G	A	0.326	cg14911689	12	739980	0.79851	19.0571	0.26975	1.64e-66	N
Pregnancy	rs111468587	12	724620	A	G	0.078	cg14911689	12	739980	-0.51315	-6.15382	0.16158	1.22e-09	N
Pregnancy	rs7959599	12	777998	C	A	0.158	cg14911689	12	739980	-0.53356	-9.07577	0.16822	9.48e-19	N
Pregnancy	rs12370938	12	738657	C	T	0.11	cg14911689	12	739980	0.60471	8.58174	0.11737	5.21e-17	N
Pregnancy	rs78909452	12	779120	G	T	0.158	cg14911689	12	739980	-0.53356	-9.07577	0.16822	9.48e-19	N
Pregnancy	rs2607928	12	697485	T	C	0.475	cg14911689	12	739980	-0.40956	-9.4922	0.06383	2.83e-20	N
Pregnancy	rs200124061	12	780793	I	R	0.158	cg14911689	12	739980	-0.53356	-9.07577	0.16822	9.48e-19	N
Pregnancy	rs73596299	12	733408	G	A	0.077	cg14911689	12	739980	-0.51593	-6.11046	0.16197	1.58e-09	N
Pregnancy	rs34257023	12	671800	T	G	0.328	cg14911689	12	739980	0.5262	11.7135	0.1054	2.95e-29	N
Pregnancy	rs60759266	12	763872	A	C	0.334	cg14911689	12	739980	-0.53931	-11.9615	0.17941	2.43e-30	N
Pregnancy	rs61916677	12	759441	A	G	0.172	cg14911689	12	739980	0.67136	11.9611	0.12871	2.44e-30	N
Pregnancy	rs10774375	12	723902	A	G	0.371	cg14911689	12	739980	0.28	5.95038	0.03466	4.08e-09	N
Pregnancy	rs111677314	12	710727	T	A	0.17	cg14911689	12	739980	0.68423	11.8871	0.1456	5.16e-30	N
Pregnancy	rs75805666	12	756650	C	G	0.025	cg14911689	12	739980	0.87296	5.93898	0	4.36e-09	N
Pregnancy	rs11063806	12	708597	G	A	0.483	cg14911689	12	739980	-0.41475	-9.43017	0.06675	4.81e-20	N
Pregnancy	rs6489710	12	777008	T	G	0.359	cg14911689	12	739980	0.55011	12.3739	0.16077	3.54e-32	N
Pregnancy	rs34336285	12	721769	T	G	0.146	cg14911689	12	739980	-0.43492	-6.71929	0.16136	3.58e-11	N
Pregnancy	rs61916675	12	751514	G	A	0.352	cg14911689	12	739980	-0.53214	-11.791	0.17941	1.36e-29	N
Pregnancy	rs11063989	12	744129	G	A	0.109	cg14911689	12	739980	0.61533	8.7097	0.11737	1.88e-17	N
Pregnancy	rs10651759	12	717896	I	R	0.274	cg14911689	12	739980	0.51894	10.408	0.12405	8.23e-24	N
Pregnancy	rs35239954	12	723112	A	T	0.202	cg14911689	12	739980	-0.52813	-9.76359	0.16811	2.69e-21	N
Pregnancy	rs80001503	12	679978	T	C	0.097	cg14911689	12	739980	0.45349	5.91961	0.12136	4.88e-09	N
Pregnancy	rs66492167	12	695301	I	R	0.22	cg14911689	12	739980	-0.35976	-6.63774	0.16112	6.05e-11	N
Pregnancy	rs11064006	12	746208	T	A	0.466	cg14911689	12	739980	-0.29784	-6.61439	0.07218	7.02e-11	N
Pregnancy	rs77885270	12	728588	A	G	0.118	cg14911689	12	739980	0.60511	8.9573	0.1083	2.52e-18	N
Pregnancy	rs114124187	12	730461	T	A	0.078	cg14911689	12	739980	-0.51315	-6.15382	0.16158	1.22e-09	N
Pregnancy	rs7306791	12	723290	A	G	0.232	cg14911689	12	739980	0.70637	14.1007	0.15237	2.74e-40	N
Pregnancy	rs7303000	12	750401	G	A	0.487	cg14911689	12	739980	0.35432	7.89384	0.08906	1.02e-14	N
Pregnancy	rs200093042	12	739063	D	R	0.09	cg14911689	12	739980	-0.51858	-6.65569	0.16261	5.39e-11	N
Pregnancy	rs7969886	12	781993	T	C	0.414	cg14911689	12	739980	0.4079	9.2441	0.06926	2.33e-19	N
Pregnancy	rs12367803	12	727344	G	A	0.065	cg14911689	12	739980	0.61698	6.65203	0.13714	5.52e-11	N
Pregnancy	rs2535389	12	706125	C	G	0.224	cg14911689	12	739980	-0.35695	-6.64499	0.16115	5.77e-11	N
Pregnancy	rs2535388	12	705734	C	G	0.223	cg14911689	12	739980	-0.35814	-6.66727	0.16119	5e-11	N
Pregnancy	rs2607917	12	716051	A	G	0.473	cg14911689	12	739980	-0.39843	-9.05267	0.151	1.15e-18	N
Pregnancy	rs61919360	12	679550	T	C	0.1	cg14911689	12	739980	0.49292	6.62635	0.12168	6.51e-11	N
Pregnancy	rs2607927	12	697633	G	C	0.476	cg14911689	12	739980	-0.40882	-9.48786	0.06156	2.94e-20	N
Pregnancy	rs11063848	12	717501	G	A	0.28	cg14911689	12	739980	-0.60282	-13.0442	0.17691	3.01e-35	N
Pregnancy	rs12369801	12	707956	C	T	0.478	cg14911689	12	739980	-0.41661	-9.4831	0.07059	3.06e-20	N
Pregnancy	rs61916680	12	771785	A	G	0.244	cg14911689	12	739980	0.51348	10.0658	0.12113	1.84e-22	N
Pregnancy	rs2535426	12	686076	G	T	0.155	cg14911689	12	739980	-0.47494	-7.74734	0.16222	3e-14	N
Pregnancy	rs11063823	12	710873	T	C	0.208	cg14911689	12	739980	-0.66914	-13.0761	0.17413	2.14e-35	N
Pregnancy	rs2369391	12	751609	C	A	0.487	cg14911689	12	739980	0.83431	23.1238	0.26611	4.83e-90	N
Pregnancy	rs7487827	12	751619	A	T	0.488	cg14911689	12	739980	0.83541	23.0778	0.26611	9.03e-90	N
Pregnancy	rs34038797	12	740009	G	C	0.472	cg14911689	12	739980	1.02862	34.5031	0.27844	7.59e-158	N
Pregnancy	rs11609955	12	771677	C	G	0.19	cg14911689	12	739980	-0.50988	-9.25029	0.16867	2.21e-19	N
Pregnancy	rs7310239	12	723104	T	A	0.456	cg14911689	12	739980	0.55655	13.0584	0.21131	2.58e-35	N
Pregnancy	rs2535403	12	718885	T	C	0.446	cg14911689	12	739980	-0.79778	-21.5372	0.25445	1e-80	N
Pregnancy	rs7136756	12	756901	A	G	0.341	cg14911689	12	739980	-0.54754	-12.1765	0.1796	2.71e-31	N
Pregnancy	rs2607926	12	699444	C	T	0.23	cg14911689	12	739980	-0.31339	-5.89374	0.15877	5.67e-09	N
Pregnancy	rs2535386	12	703925	T	A	0.277	cg14911689	12	739980	-0.37779	-7.63696	0.16404	6.67e-14	N
Pregnancy	rs2535393	12	711662	T	C	0.395	cg14911689	12	739980	-0.79208	-20.6943	0.23951	7.73e-76	N
Pregnancy	rs2279018	12	673283	A	C	0.315	cg14911689	12	739980	0.51409	11.1901	0.12333	5.1e-27	N
Pregnancy	rs2607936	12	696078	A	G	0.216	cg14911689	12	739980	-0.37439	-6.91432	0.16119	9.95e-12	N
Pregnancy	rs12826888	12	718762	T	C	0.263	cg14911689	12	739980	-0.54544	-11.1144	0.17514	1.06e-26	N
Pregnancy	rs10849313	12	708321	A	G	0.222	cg14911689	12	739980	-0.35434	-6.53755	0.16117	1.14e-10	N
Pregnancy	rs10774355	12	708373	C	G	0.222	cg14911689	12	739980	-0.35434	-6.53755	0.16117	1.14e-10	N
Pregnancy	rs11063868	12	721388	A	G	0.109	cg14911689	12	739980	0.59683	8.4412	0.11737	1.58e-16	N
Pregnancy	rs1860613	12	671670	T	C	0.431	cg14911689	12	739980	0.34948	7.57422	0.04601	1.05e-13	N
Pregnancy	rs12303868	12	768367	G	A	0.187	cg14911689	12	739980	-0.51018	-9.1412	0.16867	5.51e-19	N
Pregnancy	rs12307171	12	768874	C	T	0.187	cg14911689	12	739980	-0.51018	-9.1412	0.16867	5.51e-19	N
Pregnancy	rs11064120	12	768966	T	C	0.187	cg14911689	12	739980	-0.51018	-9.1412	0.16867	5.51e-19	N
Pregnancy	rs4980954	12	740771	A	G	0.33	cg14911689	12	739980	0.81031	19.6727	0.27771	5.46e-70	N
Pregnancy	rs11064122	12	769230	A	C	0.187	cg14911689	12	739980	-0.51018	-9.1412	0.16867	5.51e-19	N
Pregnancy	rs11610339	12	769277	T	C	0.187	cg14911689	12	739980	-0.51018	-9.1412	0.16867	5.51e-19	N
Pregnancy	rs12579728	12	770536	T	C	0.187	cg14911689	12	739980	-0.51018	-9.1412	0.16867	5.51e-19	N
Pregnancy	rs12579736	12	770541	T	C	0.187	cg14911689	12	739980	-0.51018	-9.1412	0.16867	5.51e-19	N
Pregnancy	rs12301300	12	768377	T	C	0.187	cg14911689	12	739980	-0.51018	-9.1412	0.16867	5.51e-19	N
Pregnancy	rs7299328	12	709098	A	C	0.483	cg14911689	12	739980	-0.42468	-9.68332	0.06777	5.42e-21	N
Pregnancy	rs146052060	12	765528	D	R	0.184	cg14911689	12	739980	-0.51028	-9.1222	0.1683	6.45e-19	N
Pregnancy	rs10849390	12	755252	G	A	0.184	cg14911689	12	739980	-0.50794	-9.11853	0.16758	6.65e-19	N
Pregnancy	rs7308247	12	708626	G	A	0.222	cg14911689	12	739980	-0.35374	-6.49688	0.16114	1.48e-10	N
Pregnancy	rs75632426	12	732859	T	C	0.119	cg14911689	12	739980	0.61251	9.09548	0.1083	8.05e-19	N
Pregnancy	rs55800929	12	752360	A	G	0.152	cg14911689	12	739980	-0.58945	-9.83031	0.16904	1.49e-21	N
Pregnancy	rs61916657	12	672118	A	G	0.308	cg14911689	12	739980	0.50413	10.8758	0.09142	1.04e-25	N
Pregnancy	rs11616050	12	783350	G	A	0.158	cg14911689	12	739980	-0.5366	-9.07712	0.16896	9.38e-19	N
Pregnancy	rs11611269	12	776075	T	C	0.158	cg14911689	12	739980	-0.53356	-9.07577	0.16822	9.48e-19	N
Pregnancy	rs7315709	12	776097	C	A	0.158	cg14911689	12	739980	-0.53356	-9.07577	0.16822	9.48e-19	N
Pregnancy	rs112852068	12	778691	T	C	0.158	cg14911689	12	739980	-0.53356	-9.07577	0.16822	9.48e-19	N
Pregnancy	rs112824854	12	778799	A	G	0.158	cg14911689	12	739980	-0.53356	-9.07577	0.16822	9.48e-19	N
Pregnancy	rs112920018	12	778807	G	A	0.158	cg14911689	12	739980	-0.53356	-9.07577	0.16822	9.48e-19	N
Pregnancy	rs78225954	12	779142	G	A	0.158	cg14911689	12	739980	-0.53356	-9.07577	0.16822	9.48e-19	N
Pregnancy	rs74840038	12	779168	T	G	0.158	cg14911689	12	739980	-0.53356	-9.07577	0.16822	9.48e-19	N
Pregnancy	rs7137755	12	779470	T	C	0.158	cg14911689	12	739980	-0.53356	-9.07577	0.16822	9.48e-19	N
Pregnancy	rs2535385	12	703841	C	G	0.22	cg14911689	12	739980	-0.35001	-6.4764	0.16114	1.68e-10	N
Pregnancy	rs117957685	12	711827	T	C	0.078	cg14911689	12	739980	-0.51315	-6.15382	0.16158	1.22e-09	N
Pregnancy	rs7307242	12	750695	A	T	0.322	cg14911689	12	739980	0.79065	18.6935	0.26469	1.79e-64	N
Pregnancy	rs7978345	12	784258	T	C	0.157	cg14911689	12	739980	-0.53655	-9.06767	0.16874	1.01e-18	N
Pregnancy	rs201083426	12	768219	I	R	0.101	cg14911689	12	739980	0.57416	7.46393	0.12184	2.3e-13	N
Pregnancy	rs722097	12	714842	A	G	0.473	cg14911689	12	739980	-0.39843	-9.05267	0.151	1.15e-18	N
Pregnancy	rs201841809	12	763870	D	R	0.334	cg14911689	12	739980	-0.53931	-11.9615	0.17941	2.43e-30	N
Pregnancy	rs11064129	12	771103	G	A	0.186	cg14911689	12	739980	-0.51668	-9.35779	0.16933	8.91e-20	N
Pregnancy	rs2535427	12	686170	T	C	0.217	cg14911689	12	739980	-0.3603	-6.64206	0.16127	5.88e-11	N
Pregnancy	rs10849345	12	723981	G	A	0.371	cg14911689	12	739980	0.28	5.95038	0.03466	4.08e-09	N
Pregnancy	rs4980956	12	751723	A	C	0.149	cg14911689	12	739980	0.35525	5.58466	0.04419	3.26e-08	N
Pregnancy	rs139179759	12	770241	D	R	0.187	cg14911689	12	739980	-0.51018	-9.1412	0.16867	5.51e-19	N
Pregnancy	rs2369392	12	751671	A	G	0.149	cg14911689	12	739980	0.35437	5.5638	0.04415	3.66e-08	N
Pregnancy	rs113969650	12	690402	G	A	0.097	cg14911689	12	739980	0.51141	6.79072	0.12191	2.25e-11	N
Pregnancy	rs2607933	12	696886	G	A	0.417	cg14911689	12	739980	-0.37919	-8.41573	0.06015	1.92e-16	N
Pregnancy	rs56241723	12	722834	A	G	0.118	cg14911689	12	739980	0.60511	8.9573	0.1083	2.52e-18	N
Pregnancy	rs56061480	12	722843	A	G	0.118	cg14911689	12	739980	0.60511	8.9573	0.1083	2.52e-18	N
Pregnancy	rs76108532	12	728207	A	T	0.118	cg14911689	12	739980	0.60511	8.9573	0.1083	2.52e-18	N
Pregnancy	rs74742609	12	728360	G	A	0.118	cg14911689	12	739980	0.60511	8.9573	0.1083	2.52e-18	N
Pregnancy	rs77353687	12	728369	C	G	0.118	cg14911689	12	739980	0.60511	8.9573	0.1083	2.52e-18	N
Pregnancy	rs7300590	12	750935	A	C	0.342	cg14911689	12	739980	0.74874	17.8223	0.26417	1.18e-59	N
Pregnancy	rs10713836	12	750963	D	R	0.342	cg14911689	12	739980	0.74797	17.8104	0.264	1.37e-59	N
Pregnancy	rs185544348	12	739082	C	T	0.11	cg14911689	12	739980	0.60471	8.58174	0.11737	5.21e-17	N
Pregnancy	rs74056408	12	727527	A	G	0.354	cg14911689	12	739980	-0.72921	-17.7769	0.2	2.09e-59	N
Pregnancy	rs75745886	12	756714	T	C	0.025	cg14911689	12	739980	0.87296	5.93898	0	4.36e-09	N
Pregnancy	rs1052454	12	672351	A	C	0.36	cg14911689	12	739980	-0.43668	-9.75999	0.16802	2.77e-21	N
Pregnancy	rs1471132	12	751308	G	T	0.341	cg14911689	12	739980	0.73914	17.4659	0.26418	1.04e-57	N
Pregnancy	rs2535392	12	711646	T	C	0.395	cg14911689	12	739980	-0.79208	-20.6943	0.23951	7.73e-76	N
Pregnancy	rs2535387	12	704776	G	A	0.486	cg14911689	12	739980	-0.37771	-8.72989	0.04968	1.6e-17	N
Pregnancy	rs10849328	12	712619	T	A	0.204	cg14911689	12	739980	-0.47724	-8.72952	0.16523	1.6e-17	N
Pregnancy	rs11610368	12	771790	A	G	0.187	cg14911689	12	739980	-0.49434	-8.91476	0.16796	3.57e-18	N
Pregnancy	rs2607940	12	680289	A	T	0.216	cg14911689	12	739980	-0.31525	-5.72352	0.16009	1.5e-08	N
Pregnancy	rs7968756	12	709529	T	G	0.236	cg14911689	12	739980	-0.31861	-5.97896	0.15837	3.45e-09	N
Pregnancy	rs12368326	12	763370	T	A	0.277	cg14911689	12	739980	0.75552	16.7558	0.16412	6.94e-54	N
Pregnancy	rs181601255	12	710530	A	G	0.158	cg14911689	12	739980	0.69246	11.4248	0.1375	5.17e-28	N
Pregnancy	rs35557779	12	759757	G	C	0.273	cg14911689	12	739980	0.75055	16.5447	0.16426	9.21e-53	N
Pregnancy	rs11063804	12	708318	C	T	0.486	cg14911689	12	739980	-0.41875	-9.47941	0.06678	3.16e-20	N
Pregnancy	rs11064128	12	770929	T	G	0.187	cg14911689	12	739980	-0.50001	-8.9396	0.16845	2.91e-18	N
Pregnancy	rs2535404	12	719663	T	C	0.274	cg14911689	12	739980	0.51894	10.408	0.12405	8.23e-24	N
Pregnancy	rs4980955	12	742324	G	C	0.37	cg14911689	12	739980	0.66295	15.6561	0.25247	4.15e-48	N
Pregnancy	rs2535397	12	713712	G	A	0.152	cg14911689	12	739980	-0.58845	-9.81147	0.16904	1.76e-21	N
Pregnancy	rs2607925	12	699791	C	T	0.484	cg14911689	12	739980	-0.38085	-8.80863	0.0523	8.46e-18	N
Pregnancy	rs10849312	12	707906	T	C	0.222	cg14911689	12	739980	-0.34939	-6.41537	0.16095	2.47e-10	N
Pregnancy	rs11613701	12	753331	A	G	0.174	cg14911689	12	739980	-0.57838	-10.2389	0.17042	3.86e-23	N
Pregnancy	rs11063979	12	741219	G	C	0.109	cg14911689	12	739980	0.61533	8.7097	0.11737	1.88e-17	N
Pregnancy	rs56285241	12	736859	A	G	0.119	cg14911689	12	739980	0.61251	9.09548	0.1083	8.05e-19	N
Pregnancy	rs77154245	12	745697	A	G	0.109	cg14911689	12	739980	0.61533	8.7097	0.11737	1.88e-17	N
Pregnancy	rs58425938	12	781654	G	A	0.167	cg14911689	12	739980	-0.4723	-8.12178	0.1665	1.85e-15	N
Pregnancy	rs183833313	12	723046	A	G	0.04	cg14911689	12	739980	-0.69115	-5.85886	0	6.93e-09	N
Pregnancy	rs73037152	12	783956	C	A	0.073	cg14911689	12	739980	0.50279	5.60097	0.12177	2.98e-08	N
Pregnancy	rs10849334	12	719312	G	A	0.284	cg14911689	12	739980	0.50764	10.3081	0.11432	2.05e-23	N
Pregnancy	rs11612275	12	771045	C	A	0.181	cg14911689	12	739980	-0.5727	-10.3036	0.17119	2.14e-23	N
Pregnancy	rs2535405	12	719681	G	A	0.152	cg14911689	12	739980	-0.58845	-9.81147	0.16904	1.76e-21	N
Pregnancy	rs12311862	12	671243	C	T	0.283	cg14911689	12	739980	0.56046	11.4678	0.13536	3.38e-28	N
Pregnancy	rs34289424	12	709516	C	A	0.494	cg14911689	12	739980	0.40638	9.08307	0.06411	8.93e-19	N
Pregnancy	rs11063874	12	723374	T	A	0.118	cg14911689	12	739980	0.60511	8.9573	0.1083	2.52e-18	N
Pregnancy	rs78674560	12	727583	A	C	0.118	cg14911689	12	739980	0.60511	8.9573	0.1083	2.52e-18	N
Pregnancy	rs113397033	12	689584	C	T	0.098	cg14911689	12	739980	0.51223	6.83586	0.12191	1.67e-11	N
Pregnancy	rs7135801	12	726187	A	C	0.152	cg14911689	12	739980	-0.58845	-9.81147	0.16904	1.76e-21	N
Pregnancy	rs11615697	12	726849	A	G	0.152	cg14911689	12	739980	-0.58845	-9.81147	0.16904	1.76e-21	N
Pregnancy	rs10849333	12	719311	T	G	0.285	cg14911689	12	739980	0.50445	10.2308	0.11432	4.16e-23	N
Pregnancy	rs11611524	12	771552	G	C	0.181	cg14911689	12	739980	-0.56901	-10.2281	0.17119	4.26e-23	N
Pregnancy	rs146721758	12	718958	I	R	0.281	cg14911689	12	739980	0.50552	10.2264	0.10664	4.33e-23	N

## Sheet: cg26371957
Timepoint	SNP	SNP Chr	SNP Pos	A1	A2	MAF	CpG	CpG Chr	CpG Pos	beta	t-stat	Effect Size	p-value	Trans
Adolescence	rs7307464	12	708027	G	A	0.489	cg26371957	12	739280	-0.50864	-12.3068	0.09698	4.18e-32	N
Adolescence	rs7298783	12	708043	T	C	0.489	cg26371957	12	739280	-0.50864	-12.3068	0.09698	4.18e-32	N
Adolescence	rs12369801	12	707956	C	T	0.489	cg26371957	12	739280	-0.5078	-12.3008	0.09667	4.45e-32	N
Adolescence	rs4980956	12	751723	A	C	0.155	cg26371957	12	739280	0.35651	6.02143	0.0916	2.59e-09	N
Adolescence	rs7295886	12	708696	A	G	0.493	cg26371957	12	739280	-0.5071	-12.2367	0.09732	8.71e-32	N
Adolescence	rs7310239	12	723104	T	A	0.461	cg26371957	12	739280	0.5255	12.2111	0.13387	1.14e-31	N
Adolescence	rs10849372	12	740938	T	C	0.332	cg26371957	12	739280	-0.53356	-12.2033	0.11514	1.23e-31	N
Adolescence	rs10849373	12	740961	A	G	0.332	cg26371957	12	739280	-0.53356	-12.2033	0.11514	1.23e-31	N
Adolescence	rs2535431	12	691948	T	A	0.412	cg26371957	12	739280	0.26684	5.99603	0.03213	3.01e-09	N
Adolescence	rs11609783	12	735768	A	G	0.131	cg26371957	12	739280	-0.75072	-12.0136	0.11039	8.82e-31	N
Adolescence	rs61916677	12	759441	A	G	0.175	cg26371957	12	739280	0.64193	12.0126	0.15508	8.92e-31	N
Adolescence	rs11063806	12	708597	G	A	0.495	cg26371957	12	739280	-0.4974	-11.9479	0.09694	1.74e-30	N
Adolescence	rs2607928	12	697485	T	C	0.489	cg26371957	12	739280	-0.50343	-11.943	0.09775	1.83e-30	N
Adolescence	rs2607927	12	697633	G	C	0.489	cg26371957	12	739280	-0.50343	-11.943	0.09775	1.83e-30	N
Adolescence	rs7299328	12	709098	A	C	0.497	cg26371957	12	739280	-0.49245	-11.8437	0.09536	5.05e-30	N
Adolescence	rs11063803	12	708285	T	A	0.496	cg26371957	12	739280	-0.49018	-11.811	0.09536	7.05e-30	N
Adolescence	rs11063804	12	708318	C	T	0.497	cg26371957	12	739280	-0.48997	-11.7897	0.09663	8.75e-30	N
Adolescence	rs11063848	12	717501	G	A	0.26	cg26371957	12	739280	-0.54549	-11.7886	0.11166	8.85e-30	N
Adolescence	rs11063857	12	719335	T	C	0.26	cg26371957	12	739280	-0.54549	-11.7886	0.11166	8.85e-30	N
Adolescence	rs1531227	12	688340	C	A	0.402	cg26371957	12	739280	0.26671	5.91237	0.03264	4.91e-09	N
Adolescence	rs2535423	12	685491	C	G	0.14	cg26371957	12	739280	-0.71279	-11.6988	0.10087	2.2e-29	N
Adolescence	rs75750647	12	747997	A	G	0.157	cg26371957	12	739280	0.34648	5.86872	0.09154	6.33e-09	N
Adolescence	rs59288136	12	690677	T	C	0.178	cg26371957	12	739280	0.63599	11.6654	0.15521	3.08e-29	N
Adolescence	rs78871596	12	712704	C	T	0.131	cg26371957	12	739280	-0.36485	-5.7981	0.08697	9.51e-09	N
Adolescence	rs12311862	12	671243	C	T	0.293	cg26371957	12	739280	0.52534	11.5118	0.12315	1.45e-28	N
Adolescence	rs34924938	12	781125	I	R	0.171	cg26371957	12	739280	-0.62688	-11.4973	0.0943	1.67e-28	N
Adolescence	rs58425938	12	781654	G	A	0.171	cg26371957	12	739280	-0.62688	-11.4973	0.0943	1.67e-28	N
Adolescence	rs12818223	12	751664	A	G	0.156	cg26371957	12	739280	0.34026	5.77051	0.08378	1.11e-08	N
Adolescence	rs1870200	12	782982	G	A	0.172	cg26371957	12	739280	-0.62252	-11.4215	0.0943	3.56e-28	N
Adolescence	rs7958916	12	784043	C	T	0.172	cg26371957	12	739280	-0.62252	-11.4215	0.0943	3.56e-28	N
Adolescence	rs4980957	12	751753	C	T	0.484	cg26371957	12	739280	-0.24051	-5.55811	0.03499	3.67e-08	N
Adolescence	rs2535386	12	703925	T	A	0.295	cg26371957	12	739280	-0.53957	-11.4048	0.1066	4.2e-28	N
Adolescence	rs11615483	12	782366	G	A	0.172	cg26371957	12	739280	-0.6218	-11.398	0.09408	4.5e-28	N
Adolescence	rs2607925	12	699791	C	T	0.499	cg26371957	12	739280	-0.47889	-11.3116	0.09339	1.06e-27	N
Adolescence	rs2535387	12	704776	A	G	0.5	cg26371957	12	739280	0.47844	11.2841	0.09286	1.39e-27	N
Adolescence	rs61916675	12	751514	G	A	0.33	cg26371957	12	739280	-0.50007	-11.2735	0.10337	1.54e-27	N
Adolescence	rs10651759	12	717896	I	R	0.276	cg26371957	12	739280	0.52018	11.2246	0.115	2.5e-27	N
Adolescence	rs2535404	12	719663	T	C	0.276	cg26371957	12	739280	0.52018	11.2246	0.115	2.5e-27	N
Adolescence	rs4639990	12	710605	A	G	0.225	cg26371957	12	739280	-0.57893	-11.2177	0.0979	2.67e-27	N
Adolescence	rs111677314	12	710727	T	A	0.172	cg26371957	12	739280	0.60511	11.1862	0.15465	3.64e-27	N
Adolescence	rs2535426	12	686076	G	T	0.176	cg26371957	12	739280	-0.62996	-11.1043	0.09375	8.11e-27	N
Adolescence	rs61916680	12	771785	A	G	0.258	cg26371957	12	739280	0.51706	11.0414	0.11332	1.5e-26	N
Adolescence	rs34289424	12	709516	C	A	0.479	cg26371957	12	739280	0.46072	10.9564	0.09307	3.41e-26	N
Adolescence	rs2535398	12	713752	T	C	0.356	cg26371957	12	739280	-0.26639	-5.66158	0.03492	2.06e-08	N
Adolescence	rs181601255	12	710530	A	G	0.16	cg26371957	12	739280	0.61268	10.7552	0.15392	2.35e-25	N
Adolescence	rs34336285	12	721769	T	G	0.134	cg26371957	12	739280	-0.35085	-5.60608	0.0869	2.81e-08	N
Adolescence	rs7977431	12	671638	T	C	0.144	cg26371957	12	739280	-0.34611	-5.59652	0.02641	2.97e-08	N
Adolescence	rs7136756	12	756901	A	G	0.32	cg26371957	12	739280	-0.49012	-10.6817	0.10302	4.72e-25	N
Adolescence	rs7969886	12	781993	T	C	0.421	cg26371957	12	739280	0.43758	10.6022	0.09165	1e-24	N
Adolescence	rs2607936	12	696078	A	G	0.227	cg26371957	12	739280	-0.54924	-10.5632	0.09665	1.44e-24	N
Adolescence	rs10633949	12	747583	I	R	0.172	cg26371957	12	739280	0.3175	5.571	0.08392	3.42e-08	N
Adolescence	rs2535389	12	706125	C	G	0.233	cg26371957	12	739280	-0.5395	-10.4524	0.09778	4.08e-24	N
Adolescence	rs71447502	12	718484	G	T	0.282	cg26371957	12	739280	0.49494	10.4166	0.1148	5.69e-24	N
Adolescence	rs10849334	12	719312	G	A	0.282	cg26371957	12	739280	0.49348	10.4164	0.11456	5.7e-24	N
Adolescence	rs146721758	12	718958	I	R	0.282	cg26371957	12	739280	0.49612	10.4096	0.11434	6.07e-24	N
Adolescence	rs10849333	12	719311	T	G	0.285	cg26371957	12	739280	0.49319	10.398	0.11445	6.76e-24	N
Adolescence	rs73037152	12	783956	C	A	0.069	cg26371957	12	739280	0.4686	5.5197	0.04792	4.53e-08	N
Adolescence	rs2535388	12	705734	C	G	0.232	cg26371957	12	739280	-0.53363	-10.3225	0.09721	1.36e-23	N
Adolescence	rs201841809	12	763870	D	R	0.316	cg26371957	12	739280	-0.47462	-10.2366	0.10173	3e-23	N
Adolescence	rs60759266	12	763872	A	C	0.316	cg26371957	12	739280	-0.47462	-10.2366	0.10173	3e-23	N
Adolescence	rs2535427	12	686170	T	C	0.232	cg26371957	12	739280	-0.54244	-10.5168	0.09616	2.23e-24	N
Adolescence	rs740893	12	676209	G	C	0.215	cg26371957	12	739280	0.51926	10.2001	0.12315	4.19e-23	N
Adolescence	rs10849312	12	707906	T	C	0.231	cg26371957	12	739280	-0.52912	-10.1808	0.09812	5.01e-23	N
Adolescence	rs2607930	12	697182	G	A	0.23	cg26371957	12	739280	-0.52944	-10.144	0.09662	7e-23	N
Adolescence	rs2607924	12	700675	G	C	0.23	cg26371957	12	739280	-0.52944	-10.144	0.09662	7e-23	N
Adolescence	rs11063864	12	720859	G	C	0.109	cg26371957	12	739280	0.59113	8.92159	0.14559	2.86e-18	N
Adolescence	rs200088693	12	690273	D	R	0.061	cg26371957	12	739280	0.4943	5.48912	0.16287	5.36e-08	N
Adolescence	rs10849313	12	708321	A	G	0.232	cg26371957	12	739280	-0.52456	-10.1254	0.09842	8.29e-23	N
Adolescence	rs10774355	12	708373	C	G	0.232	cg26371957	12	739280	-0.52456	-10.1254	0.09842	8.29e-23	N
Adolescence	rs10774356	12	708444	C	G	0.232	cg26371957	12	739280	-0.52456	-10.1254	0.09842	8.29e-23	N
Adolescence	rs2607940	12	680289	A	T	0.232	cg26371957	12	739280	-0.52412	-10.1189	0.09401	8.8e-23	N
Adolescence	rs2607933	12	696886	G	A	0.425	cg26371957	12	739280	-0.43712	-10.097	0.07493	1.07e-22	N
Adolescence	rs2535385	12	703841	C	G	0.232	cg26371957	12	739280	-0.52179	-10.0653	0.09603	1.43e-22	N
Adolescence	rs73034189	12	674099	A	C	0.212	cg26371957	12	739280	0.51165	10.052	0.11749	1.62e-22	N
Adolescence	rs10774375	12	723902	A	G	0.37	cg26371957	12	739280	0.25458	5.44867	0.04403	6.68e-08	N
Adolescence	rs10849345	12	723981	G	A	0.37	cg26371957	12	739280	0.25458	5.44867	0.04403	6.68e-08	N
Adolescence	rs2607935	12	696818	G	A	0.428	cg26371957	12	739280	-0.43348	-10.0115	0.07465	2.33e-22	N
Adolescence	rs145570683	12	710978	G	A	0.029	cg26371957	12	739280	-0.73176	-5.44808	0	6.7e-08	N
Adolescence	rs2607934	12	696863	G	A	0.426	cg26371957	12	739280	-0.43285	-10.0045	0.07454	2.48e-22	N
Adolescence	rs7308247	12	708626	G	A	0.231	cg26371957	12	739280	-0.51749	-9.9304	0.09577	4.83e-22	N
Adolescence	rs34257023	12	671800	T	G	0.334	cg26371957	12	739280	0.6099	14.4993	0.14865	1.18e-42	N
Adolescence	rs11342650	12	734601	D	R	0.446	cg26371957	12	739280	0.57613	14.4631	0.12205	1.79e-42	N
Adolescence	rs2109552	12	710529	G	A	0.16	cg26371957	12	739280	0.31663	5.40391	0.06645	8.51e-08	N
Adolescence	rs55829986	12	729919	T	C	0.109	cg26371957	12	739280	0.58884	8.86866	0.14548	4.43e-18	N
Adolescence	rs1860613	12	671670	T	C	0.433	cg26371957	12	739280	0.41859	9.7178	0.08066	3.2e-21	N
Adolescence	rs9861	12	672372	A	G	0.354	cg26371957	12	739280	-0.43109	-9.64999	0.07568	5.82e-21	N
Adolescence	rs1052454	12	672351	A	C	0.351	cg26371957	12	739280	-0.42574	-9.51122	0.07669	1.95e-20	N
Adolescence	rs2607932	12	696910	C	T	0.437	cg26371957	12	739280	-0.41334	-9.50888	0.06802	1.99e-20	N
Adolescence	rs2607931	12	696912	G	C	0.437	cg26371957	12	739280	-0.41334	-9.50888	0.06802	1.99e-20	N
Adolescence	rs56241723	12	722834	A	G	0.119	cg26371957	12	739280	0.6054	9.46599	0.14303	2.89e-20	N
Adolescence	rs78674560	12	727583	A	C	0.119	cg26371957	12	739280	0.6054	9.46599	0.14303	2.89e-20	N
Adolescence	rs74516064	12	727957	A	G	0.119	cg26371957	12	739280	0.6054	9.46599	0.14303	2.89e-20	N
Adolescence	rs77885270	12	728588	A	G	0.119	cg26371957	12	739280	0.6054	9.46599	0.14303	2.89e-20	N
Adolescence	rs12826888	12	718762	T	C	0.238	cg26371957	12	739280	-0.45145	-9.25717	0.0919	1.73e-19	N
Adolescence	rs66492167	12	695301	I	R	0.23	cg26371957	12	739280	-0.52944	-10.144	0.09662	7e-23	N
Adolescence	rs11063874	12	723374	T	A	0.119	cg26371957	12	739280	0.6054	9.46599	0.14303	2.89e-20	N
Adolescence	rs2535436	12	698634	A	G	0.24	cg26371957	12	739280	-0.47522	-9.22775	0.07134	2.22e-19	N
Adolescence	rs2607926	12	699444	C	T	0.241	cg26371957	12	739280	-0.47354	-9.1926	0.07124	2.98e-19	N
Adolescence	rs3782851	12	772458	T	C	0.061	cg26371957	12	739280	0.49558	5.48968	0.10504	5.34e-08	N
Adolescence	rs76108532	12	728207	A	T	0.119	cg26371957	12	739280	0.6054	9.46599	0.14303	2.89e-20	N
Adolescence	rs722097	12	714842	A	G	0.473	cg26371957	12	739280	-0.39565	-9.11104	0.06431	5.93e-19	N
Adolescence	rs2607917	12	716051	A	G	0.473	cg26371957	12	739280	-0.39565	-9.11104	0.06431	5.93e-19	N
Adolescence	rs11063861	12	720311	A	C	0.109	cg26371957	12	739280	0.59113	8.92159	0.14559	2.86e-18	N
Adolescence	rs72495430	12	720397	I	R	0.109	cg26371957	12	739280	0.59113	8.92159	0.14559	2.86e-18	N
Adolescence	rs11063862	12	720782	C	A	0.109	cg26371957	12	739280	0.59113	8.92159	0.14559	2.86e-18	N
Adolescence	rs11063868	12	721388	A	G	0.109	cg26371957	12	739280	0.59113	8.92159	0.14559	2.86e-18	N
Adolescence	rs75812775	12	728564	T	C	0.109	cg26371957	12	739280	0.59113	8.92159	0.14559	2.86e-18	N
Adolescence	rs12369036	12	731402	T	C	0.109	cg26371957	12	739280	0.59113	8.92159	0.14559	2.86e-18	N
Adolescence	rs11063942	12	735989	A	C	0.109	cg26371957	12	739280	0.59113	8.92159	0.14559	2.86e-18	N
Adolescence	rs12370938	12	738657	C	T	0.109	cg26371957	12	739280	0.59113	8.92159	0.14559	2.86e-18	N
Adolescence	rs185544348	12	739082	C	T	0.109	cg26371957	12	739280	0.59113	8.92159	0.14559	2.86e-18	N
Adolescence	rs11063979	12	741219	G	C	0.109	cg26371957	12	739280	0.59113	8.92159	0.14559	2.86e-18	N
Adolescence	rs11063989	12	744129	G	A	0.109	cg26371957	12	739280	0.59113	8.92159	0.14559	2.86e-18	N
Adolescence	rs77154245	12	745697	A	G	0.109	cg26371957	12	739280	0.59113	8.92159	0.14559	2.86e-18	N
Adolescence	rs7968756	12	709529	T	G	0.247	cg26371957	12	739280	-0.45324	-8.8627	0.07299	4.65e-18	N
Adolescence	rs200093042	12	739063	D	R	0.092	cg26371957	12	739280	-0.67417	-8.68287	0.07515	2.01e-17	N
Adolescence	rs113969650	12	690402	G	A	0.095	cg26371957	12	739280	0.59164	8.40821	0.14921	1.79e-16	N
Adolescence	rs11837457	12	686983	G	A	0.095	cg26371957	12	739280	0.58999	8.3827	0.14921	2.18e-16	N
Adolescence	rs113397033	12	689584	C	T	0.095	cg26371957	12	739280	0.58882	8.38182	0.14932	2.2e-16	N
Adolescence	rs117461373	12	713156	A	G	0.076	cg26371957	12	739280	-0.71004	-8.36366	0.05107	2.54e-16	N
Adolescence	rs117243637	12	721469	T	A	0.076	cg26371957	12	739280	-0.71004	-8.36366	0.05107	2.54e-16	N
Adolescence	rs78825267	12	734480	A	G	0.076	cg26371957	12	739280	-0.71004	-8.36366	0.05107	2.54e-16	N
Adolescence	rs74407257	12	743169	C	T	0.076	cg26371957	12	739280	-0.71004	-8.36366	0.05107	2.54e-16	N
Adolescence	rs117957685	12	711827	T	C	0.076	cg26371957	12	739280	-0.70459	-8.32258	0.0509	3.49e-16	N
Adolescence	rs145063760	12	713664	T	C	0.076	cg26371957	12	739280	-0.70459	-8.32258	0.0509	3.49e-16	N
Adolescence	rs73596266	12	716074	A	G	0.076	cg26371957	12	739280	-0.70459	-8.32258	0.0509	3.49e-16	N
Adolescence	rs73596277	12	719011	T	G	0.076	cg26371957	12	739280	-0.70459	-8.32258	0.0509	3.49e-16	N
Adolescence	rs111479309	12	720735	T	C	0.076	cg26371957	12	739280	-0.70459	-8.32258	0.0509	3.49e-16	N
Adolescence	rs111468587	12	724620	A	G	0.076	cg26371957	12	739280	-0.70459	-8.32258	0.0509	3.49e-16	N
Adolescence	rs147270299	12	726394	D	R	0.076	cg26371957	12	739280	-0.70459	-8.32258	0.0509	3.49e-16	N
Adolescence	rs114124187	12	730461	T	A	0.076	cg26371957	12	739280	-0.70459	-8.32258	0.0509	3.49e-16	N
Adolescence	rs77311665	12	736378	C	T	0.076	cg26371957	12	739280	-0.70459	-8.32258	0.0509	3.49e-16	N
Adolescence	rs73598112	12	739332	T	A	0.076	cg26371957	12	739280	-0.70459	-8.32258	0.0509	3.49e-16	N
Adolescence	rs12370021	12	681639	T	G	0.094	cg26371957	12	739280	0.58547	8.29608	0.1491	4.29e-16	N
Adolescence	rs887512	12	678210	A	G	0.172	cg26371957	12	739280	-0.47623	-8.13882	0.05387	1.44e-15	N
Adolescence	rs115104227	12	751858	C	G	0.081	cg26371957	12	739280	-0.67126	-8.13302	0.05263	1.51e-15	N
Adolescence	rs2159599	12	710441	G	A	0.222	cg26371957	12	739280	-0.42036	-8.06862	0.08002	2.47e-15	N
Adolescence	rs56150479	12	670893	A	G	0.329	cg26371957	12	739280	-0.37229	-7.96269	0.05363	5.49e-15	N
Adolescence	rs80001503	12	679978	T	C	0.095	cg26371957	12	739280	0.55663	7.81953	0.14503	1.6e-14	N
Adolescence	rs35926015	12	731403	A	G	0.186	cg26371957	12	739280	-0.42355	-7.80767	0.0931	1.74e-14	N
Adolescence	rs11063910	12	732520	C	A	0.186	cg26371957	12	739280	-0.42355	-7.80767	0.0931	1.74e-14	N
Adolescence	rs10849359	12	737230	A	G	0.186	cg26371957	12	739280	-0.42355	-7.80767	0.0931	1.74e-14	N
Adolescence	rs35981192	12	727861	C	G	0.185	cg26371957	12	739280	-0.41852	-7.70438	0.09176	3.73e-14	N
Adolescence	rs12309939	12	730460	A	T	0.185	cg26371957	12	739280	-0.41852	-7.70438	0.09176	3.73e-14	N
Adolescence	rs12370658	12	703294	G	A	0.065	cg26371957	12	739280	0.65095	7.69567	0.14268	3.97e-14	N
Adolescence	rs2535413	12	679365	A	C	0.36	cg26371957	12	739280	-0.34438	-7.65044	0.04959	5.52e-14	N
Adolescence	rs7979407	12	737095	T	C	0.17	cg26371957	12	739280	-0.72619	-13.1338	0.10508	5.91e-36	N
Adolescence	rs2535414	12	679366	G	C	0.357	cg26371957	12	739280	-0.34081	-7.53079	0.04266	1.31e-13	N
Adolescence	rs758792	12	676900	A	G	0.18	cg26371957	12	739280	-0.43271	-7.50764	0.05878	1.55e-13	N
Adolescence	rs12227328	12	719236	C	T	0.184	cg26371957	12	739280	-0.41066	-7.47828	0.09016	1.91e-13	N
Adolescence	rs36013318	12	720548	T	G	0.184	cg26371957	12	739280	-0.41066	-7.47828	0.09016	1.91e-13	N
Adolescence	rs56007076	12	723108	A	T	0.184	cg26371957	12	739280	-0.41066	-7.47828	0.09016	1.91e-13	N
Adolescence	rs35239954	12	723112	A	T	0.184	cg26371957	12	739280	-0.41066	-7.47828	0.09016	1.91e-13	N
Adolescence	rs12231386	12	726308	C	G	0.184	cg26371957	12	739280	-0.41066	-7.47828	0.09016	1.91e-13	N
Adolescence	rs55763859	12	714910	T	C	0.073	cg26371957	12	739280	0.62334	7.33876	0.1718	5.11e-13	N
Adolescence	rs12367803	12	727344	G	A	0.067	cg26371957	12	739280	0.60674	7.27361	0.13048	8.06e-13	N
Adolescence	rs145983369	12	726246	G	C	0.076	cg26371957	12	739280	-0.71004	-8.36366	0.05107	2.54e-16	N
Adolescence	rs142305485	12	782428	D	R	0.083	cg26371957	12	739280	-0.58665	-7.19033	0.09461	1.44e-12	N
Adolescence	rs73596299	12	733408	G	A	0.076	cg26371957	12	739280	-0.70459	-8.32258	0.0509	3.49e-16	N
Adolescence	rs34038797	12	740009	G	C	0.47	cg26371957	12	739280	1.01741	34.2065	0.21787	5.26e-161	N
Adolescence	rs61916664	12	727508	A	G	0.477	cg26371957	12	739280	-0.93103	-28.9381	0.20601	4.45e-128	N
Adolescence	rs74515234	12	771016	T	C	0.081	cg26371957	12	739280	-0.58253	-7.01122	0.05077	4.88e-12	N
Adolescence	rs2369391	12	751609	C	A	0.493	cg26371957	12	739280	0.8679	25.5939	0.20121	4.09e-107	N
Adolescence	rs7487827	12	751619	A	T	0.494	cg26371957	12	739280	0.86757	25.5224	0.20151	1.14e-106	N
Adolescence	rs2535403	12	718885	T	C	0.445	cg26371957	12	739280	-0.8056	-22.7465	0.18336	1.64e-89	N
Adolescence	rs2607921	12	711496	T	C	0.398	cg26371957	12	739280	-0.78476	-20.3116	0.16938	7.56e-75	N
Adolescence	rs2535392	12	711646	T	C	0.398	cg26371957	12	739280	-0.78476	-20.3116	0.16938	7.56e-75	N
Adolescence	rs2535393	12	711662	T	C	0.398	cg26371957	12	739280	-0.78476	-20.3116	0.16938	7.56e-75	N
Adolescence	rs4980838	12	710461	G	C	0.176	cg26371957	12	739280	-0.38479	-6.77192	0.07425	2.4e-11	N
Adolescence	rs4980954	12	740771	A	G	0.332	cg26371957	12	739280	0.75501	18.8915	0.17559	1.5e-66	N
Adolescence	rs34689219	12	750846	I	R	0.332	cg26371957	12	739280	0.74991	18.7686	0.17575	7.67e-66	N
Adolescence	rs10774392	12	747645	G	A	0.328	cg26371957	12	739280	0.74699	18.6055	0.17597	6.62e-65	N
Adolescence	rs74056408	12	727527	A	G	0.352	cg26371957	12	739280	-0.74956	-18.604	0.15174	6.75e-65	N
Adolescence	rs10774393	12	747675	G	A	0.328	cg26371957	12	739280	0.74603	18.5829	0.17575	8.92e-65	N
Adolescence	rs7307242	12	750695	A	T	0.325	cg26371957	12	739280	0.73482	18.1096	0.16785	4.42e-62	N
Adolescence	rs10713836	12	750963	D	R	0.341	cg26371957	12	739280	0.72033	18.0092	0.1674	1.63e-61	N
Adolescence	rs1471132	12	751308	G	T	0.34	cg26371957	12	739280	0.71866	17.9512	0.1674	3.48e-61	N
Adolescence	rs7300590	12	750935	A	C	0.342	cg26371957	12	739280	0.71826	17.9135	0.16906	5.68e-61	N
Adolescence	rs111932820	12	751964	T	C	0.342	cg26371957	12	739280	0.71724	17.8659	0.16953	1.05e-60	N
Adolescence	rs12832701	12	751499	T	C	0.329	cg26371957	12	739280	0.70117	17.2022	0.15889	5.34e-57	N
Adolescence	rs112920018	12	778807	G	A	0.162	cg26371957	12	739280	-0.69648	-12.6491	0.09973	1.12e-33	N
Adolescence	rs4980955	12	742324	G	C	0.378	cg26371957	12	739280	0.64321	15.8746	0.14504	8.6e-50	N
Adolescence	rs10849328	12	712619	T	A	0.19	cg26371957	12	739280	-0.35	-6.479	0.07982	1.58e-10	N
Adolescence	rs10849417	12	761560	A	T	0.276	cg26371957	12	739280	0.68086	15.3764	0.1551	3.64e-47	N
Adolescence	rs11064103	12	766741	T	C	0.277	cg26371957	12	739280	0.6803	15.35	0.15366	5e-47	N
Adolescence	rs35557779	12	759757	G	C	0.276	cg26371957	12	739280	0.6795	15.3404	0.15495	5.61e-47	N
Adolescence	rs12368326	12	763370	T	A	0.277	cg26371957	12	739280	0.67504	15.1984	0.15358	3.08e-46	N
Adolescence	rs56061480	12	722843	A	G	0.119	cg26371957	12	739280	0.6054	9.46599	0.14303	2.89e-20	N
Adolescence	rs11310736	12	730638	D	R	0.233	cg26371957	12	739280	0.67463	14.5711	0.16142	5.1e-43	N
Adolescence	rs4980953	12	733703	T	A	0.447	cg26371957	12	739280	0.57856	14.5232	0.12224	8.9e-43	N
Adolescence	rs74742609	12	728360	G	A	0.119	cg26371957	12	739280	0.6054	9.46599	0.14303	2.89e-20	N
Adolescence	rs77353687	12	728369	C	G	0.119	cg26371957	12	739280	0.6054	9.46599	0.14303	2.89e-20	N
Adolescence	rs75632426	12	732859	T	C	0.119	cg26371957	12	739280	0.6054	9.46599	0.14303	2.89e-20	N
Adolescence	rs56285241	12	736859	A	G	0.119	cg26371957	12	739280	0.6054	9.46599	0.14303	2.89e-20	N
Adolescence	rs2279018	12	673283	A	C	0.321	cg26371957	12	739280	0.61523	14.3762	0.14407	4.91e-42	N
Adolescence	rs11063823	12	710873	T	C	0.223	cg26371957	12	739280	-0.70667	-14.2638	0.11467	1.8e-41	N
Adolescence	rs61919360	12	679550	T	C	0.097	cg26371957	12	739280	0.56681	8.09201	0.14896	2.06e-15	N
Adolescence	rs6489662	12	726015	G	C	0.23	cg26371957	12	739280	0.66412	14.1144	0.15808	1e-40	N
Adolescence	rs7306791	12	723290	A	G	0.232	cg26371957	12	739280	0.66137	14.0456	0.15808	2.2e-40	N
Adolescence	rs2535399	12	717477	C	A	0.451	cg26371957	12	739280	0.56446	14.012	0.12128	3.23e-40	N
Adolescence	rs2535395	12	713569	C	T	0.231	cg26371957	12	739280	0.66177	13.999	0.15511	3.74e-40	N
Adolescence	rs2535400	12	718202	A	G	0.231	cg26371957	12	739280	0.66177	13.999	0.15511	3.74e-40	N
Adolescence	rs11612275	12	771045	C	A	0.189	cg26371957	12	739280	-0.72049	-13.8823	0.10507	1.41e-39	N
Adolescence	rs76914074	12	768745	G	A	0.188	cg26371957	12	739280	-0.72157	-13.8336	0.1029	2.45e-39	N
Adolescence	rs11613701	12	753331	A	G	0.188	cg26371957	12	739280	-0.72078	-13.8234	0.10293	2.75e-39	N
Adolescence	rs61916657	12	672118	A	G	0.315	cg26371957	12	739280	0.58901	13.7712	0.14414	4.95e-39	N
Adolescence	rs147722289	12	765606	I	R	0.187	cg26371957	12	739280	-0.72096	-13.7365	0.10504	7.32e-39	N
Adolescence	rs11614126	12	759345	A	G	0.186	cg26371957	12	739280	-0.72094	-13.7274	0.10501	8.11e-39	N
Adolescence	rs9669247	12	752998	T	G	0.441	cg26371957	12	739280	0.54984	13.7087	0.12799	1e-38	N
Adolescence	rs11611524	12	771552	G	C	0.188	cg26371957	12	739280	-0.71306	-13.6987	0.10498	1.12e-38	N
Adolescence	rs141116030	12	756092	D	R	0.185	cg26371957	12	739280	-0.71375	-13.6165	0.10284	2.82e-38	N
Adolescence	rs139157130	12	768243	D	R	0.195	cg26371957	12	739280	-0.68719	-13.3662	0.09937	4.57e-37	N
Adolescence	rs1468624	12	673854	A	G	0.19	cg26371957	12	739280	-0.35596	-6.27378	0.06121	5.65e-10	N
Adolescence	rs12578245	12	744925	T	C	0.171	cg26371957	12	739280	-0.73202	-13.2833	0.10508	1.14e-36	N
Adolescence	rs11612359	12	730225	A	T	0.171	cg26371957	12	739280	-0.72689	-13.1601	0.10523	4.43e-36	N
Adolescence	rs17754970	12	773262	C	A	0.206	cg26371957	12	739280	0.64449	13.1566	0.14622	4.61e-36	N
Adolescence	rs61916682	12	779358	T	C	0.206	cg26371957	12	739280	0.64449	13.1566	0.14622	4.61e-36	N
Adolescence	rs201083426	12	768219	I	R	0.099	cg26371957	12	739280	0.46238	6.25104	0.10832	6.5e-10	N
Adolescence	rs2607920	12	711891	A	T	0.17	cg26371957	12	739280	-0.72619	-13.1338	0.10508	5.91e-36	N
Adolescence	rs2535397	12	713712	G	A	0.17	cg26371957	12	739280	-0.72619	-13.1338	0.10508	5.91e-36	N
Adolescence	rs2607918	12	715368	A	G	0.17	cg26371957	12	739280	-0.72619	-13.1338	0.10508	5.91e-36	N
Adolescence	rs2075032	12	717138	G	A	0.17	cg26371957	12	739280	-0.72619	-13.1338	0.10508	5.91e-36	N
Adolescence	rs2535405	12	719681	G	A	0.17	cg26371957	12	739280	-0.72619	-13.1338	0.10508	5.91e-36	N
Adolescence	rs7135801	12	726187	A	C	0.17	cg26371957	12	739280	-0.72619	-13.1338	0.10508	5.91e-36	N
Adolescence	rs11615697	12	726849	A	G	0.17	cg26371957	12	739280	-0.72619	-13.1338	0.10508	5.91e-36	N
Adolescence	rs74396113	12	727168	T	G	0.17	cg26371957	12	739280	-0.72619	-13.1338	0.10508	5.91e-36	N
Adolescence	rs79984117	12	727335	A	G	0.17	cg26371957	12	739280	-0.72619	-13.1338	0.10508	5.91e-36	N
Adolescence	rs78592292	12	727620	A	G	0.17	cg26371957	12	739280	-0.72619	-13.1338	0.10508	5.91e-36	N
Adolescence	rs149052300	12	729523	D	R	0.17	cg26371957	12	739280	-0.72619	-13.1338	0.10508	5.91e-36	N
Adolescence	rs113593768	12	730959	A	G	0.17	cg26371957	12	739280	-0.72619	-13.1338	0.10508	5.91e-36	N
Adolescence	rs76000667	12	735046	A	G	0.17	cg26371957	12	739280	-0.72619	-13.1338	0.10508	5.91e-36	N
Adolescence	rs56203073	12	736116	C	T	0.17	cg26371957	12	739280	-0.72619	-13.1338	0.10508	5.91e-36	N
Adolescence	rs12312948	12	778475	G	A	0.374	cg26371957	12	739280	0.54588	13.1306	0.12425	6.12e-36	N
Adolescence	rs55839256	12	740841	T	A	0.171	cg26371957	12	739280	-0.72553	-13.1303	0.10492	6.14e-36	N
Adolescence	rs2061317	12	743927	G	A	0.171	cg26371957	12	739280	-0.72553	-13.1303	0.10492	6.14e-36	N
Adolescence	rs142413763	12	710710	A	G	0.049	cg26371957	12	739280	-0.6515	-6.18867	0.09285	9.5e-10	N
Adolescence	rs7970800	12	777760	A	G	0.371	cg26371957	12	739280	0.54157	12.9768	0.12418	3.27e-35	N
Adolescence	rs55800929	12	752360	A	G	0.167	cg26371957	12	739280	-0.72144	-12.9754	0.10408	3.32e-35	N
Adolescence	rs55779635	12	750992	T	C	0.171	cg26371957	12	739280	-0.71725	-12.9608	0.1045	3.9e-35	N
Adolescence	rs6489710	12	777008	T	G	0.37	cg26371957	12	739280	0.53823	12.8899	0.12403	8.4e-35	N
Adolescence	rs4980959	12	772673	A	C	0.369	cg26371957	12	739280	0.53786	12.8315	0.12115	1.58e-34	N
Adolescence	rs3809263	12	773456	T	C	0.369	cg26371957	12	739280	0.53786	12.8315	0.12115	1.58e-34	N
Adolescence	rs2369393	12	751949	A	G	0.154	cg26371957	12	739280	0.36285	6.12297	0.09213	1.41e-09	N
Adolescence	rs12303868	12	768367	G	A	0.198	cg26371957	12	739280	-0.6552	-12.6526	0.09816	1.08e-33	N
Adolescence	rs12301300	12	768377	T	C	0.198	cg26371957	12	739280	-0.6552	-12.6526	0.09816	1.08e-33	N
Adolescence	rs12307171	12	768874	C	T	0.198	cg26371957	12	739280	-0.6552	-12.6526	0.09816	1.08e-33	N
Adolescence	rs11064120	12	768966	T	C	0.198	cg26371957	12	739280	-0.6552	-12.6526	0.09816	1.08e-33	N
Adolescence	rs11064121	12	769122	T	C	0.198	cg26371957	12	739280	-0.6552	-12.6526	0.09816	1.08e-33	N
Adolescence	rs11064122	12	769230	A	C	0.198	cg26371957	12	739280	-0.6552	-12.6526	0.09816	1.08e-33	N
Adolescence	rs11610339	12	769277	T	C	0.198	cg26371957	12	739280	-0.6552	-12.6526	0.09816	1.08e-33	N
Adolescence	rs11608764	12	769312	A	G	0.198	cg26371957	12	739280	-0.6552	-12.6526	0.09816	1.08e-33	N
Adolescence	rs77384093	12	775336	T	C	0.162	cg26371957	12	739280	-0.69648	-12.6491	0.09973	1.12e-33	N
Adolescence	rs11611269	12	776075	T	C	0.162	cg26371957	12	739280	-0.69648	-12.6491	0.09973	1.12e-33	N
Adolescence	rs7315709	12	776097	C	A	0.162	cg26371957	12	739280	-0.69648	-12.6491	0.09973	1.12e-33	N
Adolescence	rs7959599	12	777998	C	A	0.162	cg26371957	12	739280	-0.69648	-12.6491	0.09973	1.12e-33	N
Adolescence	rs112852068	12	778691	T	C	0.162	cg26371957	12	739280	-0.69648	-12.6491	0.09973	1.12e-33	N
Adolescence	rs112824854	12	778799	A	G	0.162	cg26371957	12	739280	-0.69648	-12.6491	0.09973	1.12e-33	N
Adolescence	rs2369392	12	751671	A	G	0.154	cg26371957	12	739280	0.36134	6.10152	0.09167	1.61e-09	N
Adolescence	rs78909452	12	779120	G	T	0.162	cg26371957	12	739280	-0.69648	-12.6491	0.09973	1.12e-33	N
Adolescence	rs78225954	12	779142	G	A	0.162	cg26371957	12	739280	-0.69648	-12.6491	0.09973	1.12e-33	N
Adolescence	rs74840038	12	779168	T	G	0.162	cg26371957	12	739280	-0.69648	-12.6491	0.09973	1.12e-33	N
Adolescence	rs7137755	12	779470	T	C	0.162	cg26371957	12	739280	-0.69648	-12.6491	0.09973	1.12e-33	N
Adolescence	rs7314661	12	779906	A	G	0.162	cg26371957	12	739280	-0.69648	-12.6491	0.09973	1.12e-33	N
Adolescence	rs200124061	12	780793	I	R	0.162	cg26371957	12	739280	-0.69648	-12.6491	0.09973	1.12e-33	N
Adolescence	rs1052967	12	754276	G	A	0.198	cg26371957	12	739280	-0.65461	-12.6449	0.09869	1.17e-33	N
Adolescence	rs34798889	12	670808	C	G	0.303	cg26371957	12	739280	0.55735	12.627	0.14313	1.41e-33	N
Adolescence	rs139179759	12	770241	D	R	0.197	cg26371957	12	739280	-0.65408	-12.6208	0.09782	1.51e-33	N
Adolescence	rs12579728	12	770536	T	C	0.197	cg26371957	12	739280	-0.65408	-12.6208	0.09782	1.51e-33	N
Adolescence	rs12579736	12	770541	T	C	0.197	cg26371957	12	739280	-0.65408	-12.6208	0.09782	1.51e-33	N
Adolescence	rs10849390	12	755252	G	A	0.198	cg26371957	12	739280	-0.65275	-12.608	0.09816	1.73e-33	N
Adolescence	rs7303000	12	750401	A	G	0.493	cg26371957	12	739280	-0.26515	-6.09346	0.04598	1.69e-09	N
Adolescence	rs11616050	12	783350	G	A	0.162	cg26371957	12	739280	-0.69296	-12.5841	0.09988	2.23e-33	N
Adolescence	rs7955256	12	783987	G	A	0.162	cg26371957	12	739280	-0.69296	-12.5841	0.09988	2.23e-33	N
Adolescence	rs7978345	12	784258	T	C	0.162	cg26371957	12	739280	-0.69296	-12.5841	0.09988	2.23e-33	N
Adolescence	rs11609955	12	771677	C	G	0.196	cg26371957	12	739280	-0.64943	-12.5633	0.09765	2.79e-33	N
Adolescence	rs146052060	12	765528	D	R	0.196	cg26371957	12	739280	-0.6538	-12.5526	0.09823	3.12e-33	N
Adolescence	rs2535435	12	692908	A	G	0.396	cg26371957	12	739280	0.27361	6.06695	0.03962	1.97e-09	N
Adolescence	rs11064128	12	770929	T	G	0.198	cg26371957	12	739280	-0.6446	-12.4641	0.09484	7.98e-33	N
Adolescence	rs11064129	12	771103	G	A	0.196	cg26371957	12	739280	-0.64609	-12.432	0.09268	1.12e-32	N
Adolescence	rs11610368	12	771790	A	G	0.193	cg26371957	12	739280	-0.64416	-12.4117	0.09741	1.39e-32	N
Birth	rs11063848	12	717501	G	A	0.258	cg26371957	12	739280	-0.62194	-13.4687	0.10722	2.81e-37	N
Birth	rs11063857	12	719335	T	C	0.258	cg26371957	12	739280	-0.62194	-13.4687	0.10722	2.81e-37	N
Birth	rs11064103	12	766741	T	C	0.277	cg26371957	12	739280	0.60044	13.2264	0.12694	3.94e-36	N
Birth	rs35557779	12	759757	G	C	0.275	cg26371957	12	739280	0.60337	13.2215	0.12694	4.15e-36	N
Birth	rs10849417	12	761560	A	T	0.274	cg26371957	12	739280	0.60337	13.2215	0.12694	4.15e-36	N
Birth	rs2279018	12	673283	A	C	0.329	cg26371957	12	739280	0.5713	13.1107	0.12512	1.38e-35	N
Birth	rs12368326	12	763370	T	A	0.277	cg26371957	12	739280	0.5953	13.0912	0.12676	1.7e-35	N
Birth	rs11310736	12	730638	D	R	0.238	cg26371957	12	739280	0.61177	13.0337	0.13207	3.15e-35	N
Birth	rs10849372	12	740938	T	C	0.33	cg26371957	12	739280	-0.5666	-12.9996	0.11762	4.54e-35	N
Birth	rs10849373	12	740961	A	G	0.33	cg26371957	12	739280	-0.5666	-12.9996	0.11762	4.54e-35	N
Birth	rs34257023	12	671800	T	G	0.339	cg26371957	12	739280	0.56103	12.9673	0.13061	6.41e-35	N
Birth	rs34336285	12	721769	T	G	0.134	cg26371957	12	739280	-0.38365	-6.05907	0.08647	2.14e-09	N
Birth	rs11063823	12	710873	T	C	0.219	cg26371957	12	739280	-0.64459	-12.6166	0.10347	2.65e-33	N
Birth	rs75750647	12	747997	A	G	0.159	cg26371957	12	739280	0.35437	6.01011	0.08119	2.86e-09	N
Birth	rs61916657	12	672118	A	G	0.322	cg26371957	12	739280	0.54057	12.3802	0.1241	3.14e-32	N
Birth	rs6489662	12	726015	G	C	0.236	cg26371957	12	739280	0.59092	12.3411	0.12699	4.71e-32	N
Birth	rs2535395	12	713569	C	T	0.236	cg26371957	12	739280	0.59202	12.3186	0.12839	5.94e-32	N
Birth	rs2535400	12	718202	A	G	0.236	cg26371957	12	739280	0.59202	12.3186	0.12839	5.94e-32	N
Birth	rs7306791	12	723290	A	G	0.237	cg26371957	12	739280	0.5888	12.2903	0.12651	7.97e-32	N
Birth	rs78871596	12	712704	C	T	0.13	cg26371957	12	739280	-0.38258	-5.98634	0.0863	3.29e-09	N
Birth	rs61916675	12	751514	G	A	0.329	cg26371957	12	739280	-0.53581	-12.1594	0.1021	3.07e-31	N
Birth	rs10633949	12	747583	I	R	0.172	cg26371957	12	739280	0.34085	5.9708	0.07503	3.6e-09	N
Birth	rs2369392	12	751671	A	G	0.156	cg26371957	12	739280	0.35396	5.97072	0.08057	3.61e-09	N
Birth	rs2369393	12	751949	A	G	0.155	cg26371957	12	739280	0.35387	5.96377	0.08044	3.76e-09	N
Birth	rs11064006	12	746208	T	A	0.442	cg26371957	12	739280	-0.26159	-5.96013	0.0387	3.84e-09	N
Birth	rs12312948	12	778475	G	A	0.381	cg26371957	12	739280	0.496	11.8413	0.09974	7.81e-30	N
Birth	rs4980956	12	751723	A	C	0.156	cg26371957	12	739280	0.35281	5.95595	0.08044	3.93e-09	N
Birth	rs7970800	12	777760	A	G	0.378	cg26371957	12	739280	0.49594	11.8051	0.09934	1.13e-29	N
Birth	rs6489710	12	777008	T	G	0.377	cg26371957	12	739280	0.4916	11.6926	0.09894	3.48e-29	N
Birth	rs34798889	12	670808	C	G	0.308	cg26371957	12	739280	0.52091	11.636	0.12139	6.12e-29	N
Birth	rs11613701	12	753331	A	G	0.186	cg26371957	12	739280	-0.62114	-11.3945	0.0932	6.68e-28	N
Birth	rs12826888	12	718762	T	C	0.236	cg26371957	12	739280	-0.54462	-11.3792	0.09046	7.76e-28	N
Birth	rs7136756	12	756901	A	G	0.321	cg26371957	12	739280	-0.51281	-11.2238	0.08411	3.54e-27	N
Birth	rs141116030	12	756092	D	R	0.183	cg26371957	12	739280	-0.61199	-11.1611	0.09296	6.5e-27	N
Birth	rs147722289	12	765606	I	R	0.185	cg26371957	12	739280	-0.60656	-11.0615	0.09296	1.7e-26	N
Birth	rs11614126	12	759345	A	G	0.184	cg26371957	12	739280	-0.60684	-11.0598	0.09289	1.73e-26	N
Birth	rs12818223	12	751664	A	G	0.158	cg26371957	12	739280	0.34207	5.80463	0.07662	9.43e-09	N
Birth	rs17754970	12	773262	C	A	0.209	cg26371957	12	739280	0.54262	10.9343	0.11291	5.75e-26	N
Birth	rs61916682	12	779358	T	C	0.209	cg26371957	12	739280	0.54262	10.9343	0.11291	5.75e-26	N
Birth	rs9669247	12	752998	T	G	0.438	cg26371957	12	739280	0.45473	10.9202	0.11491	6.57e-26	N
Birth	rs11612275	12	771045	C	A	0.186	cg26371957	12	739280	-0.59061	-10.8482	0.09296	1.3e-25	N
Birth	rs1052967	12	754276	G	A	0.194	cg26371957	12	739280	-0.58286	-10.8327	0.09085	1.51e-25	N
Birth	rs10849390	12	755252	G	A	0.195	cg26371957	12	739280	-0.58244	-10.8296	0.09093	1.56e-25	N
Birth	rs2535386	12	703925	T	A	0.292	cg26371957	12	739280	-0.50962	-10.6214	0.09609	1.1e-24	N
Birth	rs887512	12	678210	A	G	0.168	cg26371957	12	739280	-0.34809	-5.71604	0.0657	1.56e-08	N
Birth	rs2607920	12	711891	A	T	0.168	cg26371957	12	739280	-0.61798	-10.6169	0.0907	1.15e-24	N
Birth	rs2535397	12	713712	G	A	0.168	cg26371957	12	739280	-0.61798	-10.6169	0.0907	1.15e-24	N
Birth	rs2607918	12	715368	A	G	0.168	cg26371957	12	739280	-0.61798	-10.6169	0.0907	1.15e-24	N
Birth	rs2075032	12	717138	G	A	0.168	cg26371957	12	739280	-0.61798	-10.6169	0.0907	1.15e-24	N
Birth	rs2535405	12	719681	G	A	0.168	cg26371957	12	739280	-0.61798	-10.6169	0.0907	1.15e-24	N
Birth	rs7135801	12	726187	A	C	0.168	cg26371957	12	739280	-0.61798	-10.6169	0.0907	1.15e-24	N
Birth	rs11615697	12	726849	A	G	0.168	cg26371957	12	739280	-0.61798	-10.6169	0.0907	1.15e-24	N
Birth	rs74396113	12	727168	T	G	0.168	cg26371957	12	739280	-0.61798	-10.6169	0.0907	1.15e-24	N
Birth	rs79984117	12	727335	A	G	0.168	cg26371957	12	739280	-0.61798	-10.6169	0.0907	1.15e-24	N
Birth	rs78592292	12	727620	A	G	0.168	cg26371957	12	739280	-0.61798	-10.6169	0.0907	1.15e-24	N
Birth	rs149052300	12	729523	D	R	0.168	cg26371957	12	739280	-0.61798	-10.6169	0.0907	1.15e-24	N
Birth	rs113593768	12	730959	A	G	0.168	cg26371957	12	739280	-0.61798	-10.6169	0.0907	1.15e-24	N
Birth	rs76000667	12	735046	A	G	0.168	cg26371957	12	739280	-0.61798	-10.6169	0.0907	1.15e-24	N
Birth	rs56203073	12	736116	C	T	0.168	cg26371957	12	739280	-0.61798	-10.6169	0.0907	1.15e-24	N
Birth	rs7979407	12	737095	T	C	0.168	cg26371957	12	739280	-0.61798	-10.6169	0.0907	1.15e-24	N
Birth	rs201841809	12	763870	D	R	0.315	cg26371957	12	739280	-0.49277	-10.6166	0.08265	1.15e-24	N
Birth	rs60759266	12	763872	A	C	0.315	cg26371957	12	739280	-0.49277	-10.6166	0.08265	1.15e-24	N
Birth	rs55839256	12	740841	T	A	0.169	cg26371957	12	739280	-0.61628	-10.5934	0.09065	1.43e-24	N
Birth	rs2061317	12	743927	G	A	0.169	cg26371957	12	739280	-0.61628	-10.5934	0.09065	1.43e-24	N
Birth	rs12578245	12	744925	T	C	0.17	cg26371957	12	739280	-0.6153	-10.5837	0.0907	1.57e-24	N
Birth	rs11611524	12	771552	G	C	0.186	cg26371957	12	739280	-0.57818	-10.5792	0.09201	1.64e-24	N
Birth	rs10849334	12	719312	G	A	0.279	cg26371957	12	739280	0.49721	10.5522	0.11311	2.1e-24	N
Birth	rs139157130	12	768243	D	R	0.193	cg26371957	12	739280	-0.56606	-10.5462	0.08873	2.22e-24	N
Birth	rs10651759	12	717896	I	R	0.283	cg26371957	12	739280	0.48983	10.5409	0.09947	2.34e-24	N
Birth	rs2535404	12	719663	T	C	0.283	cg26371957	12	739280	0.48983	10.5409	0.09947	2.34e-24	N
Birth	rs55779635	12	750992	T	C	0.17	cg26371957	12	739280	-0.61179	-10.5146	0.0906	2.98e-24	N
Birth	rs146052060	12	765528	D	R	0.193	cg26371957	12	739280	-0.56847	-10.5089	0.08989	3.14e-24	N
Birth	rs11612359	12	730225	A	T	0.169	cg26371957	12	739280	-0.61196	-10.5084	0.09065	3.16e-24	N
Birth	rs59288136	12	690677	T	C	0.184	cg26371957	12	739280	0.56713	10.4568	0.11097	5.09e-24	N
Birth	rs12303868	12	768367	G	A	0.194	cg26371957	12	739280	-0.56203	-10.434	0.08957	6.28e-24	N
Birth	rs12301300	12	768377	T	C	0.194	cg26371957	12	739280	-0.56203	-10.434	0.08957	6.28e-24	N
Birth	rs12307171	12	768874	C	T	0.194	cg26371957	12	739280	-0.56203	-10.434	0.08957	6.28e-24	N
Birth	rs11064120	12	768966	T	C	0.194	cg26371957	12	739280	-0.56203	-10.434	0.08957	6.28e-24	N
Birth	rs11064121	12	769122	T	C	0.194	cg26371957	12	739280	-0.56203	-10.434	0.08957	6.28e-24	N
Birth	rs11064122	12	769230	A	C	0.194	cg26371957	12	739280	-0.56203	-10.434	0.08957	6.28e-24	N
Birth	rs11610339	12	769277	T	C	0.194	cg26371957	12	739280	-0.56203	-10.434	0.08957	6.28e-24	N
Birth	rs11608764	12	769312	A	G	0.194	cg26371957	12	739280	-0.56203	-10.434	0.08957	6.28e-24	N
Birth	rs71447502	12	718484	G	T	0.278	cg26371957	12	739280	0.49368	10.433	0.11182	6.34e-24	N
Birth	rs10849333	12	719311	T	G	0.282	cg26371957	12	739280	0.49067	10.3839	0.1129	9.97e-24	N
Birth	rs55800929	12	752360	A	G	0.165	cg26371957	12	739280	-0.60795	-10.3708	0.08941	1.12e-23	N
Birth	rs139179759	12	770241	D	R	0.194	cg26371957	12	739280	-0.55915	-10.3674	0.08914	1.16e-23	N
Birth	rs12579728	12	770536	T	C	0.194	cg26371957	12	739280	-0.55915	-10.3674	0.08914	1.16e-23	N
Birth	rs12579736	12	770541	T	C	0.194	cg26371957	12	739280	-0.55915	-10.3674	0.08914	1.16e-23	N
Birth	rs146721758	12	718958	I	R	0.279	cg26371957	12	739280	0.48869	10.2729	0.11008	2.75e-23	N
Birth	rs11064128	12	770929	T	G	0.194	cg26371957	12	739280	-0.55238	-10.2247	0.08836	4.27e-23	N
Birth	rs7307464	12	708027	G	A	0.483	cg26371957	12	739280	-0.43394	-10.1313	0.09593	9.94e-23	N
Birth	rs7298783	12	708043	T	C	0.483	cg26371957	12	739280	-0.43394	-10.1313	0.09593	9.94e-23	N
Birth	rs12311862	12	671243	C	T	0.294	cg26371957	12	739280	0.47002	10.0941	0.10932	1.39e-22	N
Birth	rs12369801	12	707956	C	T	0.484	cg26371957	12	739280	-0.43166	-10.0871	0.09494	1.48e-22	N
Birth	rs4980959	12	772673	A	C	0.375	cg26371957	12	739280	0.48939	11.5868	0.09845	9.98e-29	N
Birth	rs7295886	12	708696	A	G	0.488	cg26371957	12	739280	-0.43185	-10.0691	0.09891	1.74e-22	N
Birth	rs3809263	12	773456	T	C	0.375	cg26371957	12	739280	0.48939	11.5868	0.09845	9.98e-29	N
Birth	rs11064129	12	771103	G	A	0.192	cg26371957	12	739280	-0.54663	-10.0398	0.08708	2.26e-22	N
Birth	rs7969886	12	781993	T	C	0.428	cg26371957	12	739280	0.41294	10.005	0.08378	3.09e-22	N
Birth	rs11609955	12	771677	C	G	0.192	cg26371957	12	739280	-0.53882	-9.97686	0.08867	3.98e-22	N
Birth	rs740893	12	676209	G	C	0.221	cg26371957	12	739280	0.5055	9.967	0.11663	4.34e-22	N
Birth	rs7310239	12	723104	T	A	0.462	cg26371957	12	739280	0.4359	9.9634	0.11545	4.48e-22	N
Birth	rs56285241	12	736859	A	G	0.118	cg26371957	12	739280	0.53982	8.34037	0.11568	3.41e-16	N
Birth	rs2607928	12	697485	T	C	0.484	cg26371957	12	739280	-0.42983	-9.9067	0.09744	7.42e-22	N
Birth	rs2607927	12	697633	G	C	0.484	cg26371957	12	739280	-0.42983	-9.9067	0.09744	7.42e-22	N
Birth	rs11063806	12	708597	G	A	0.49	cg26371957	12	739280	-0.42516	-9.88306	0.09592	9.15e-22	N
Birth	rs11610368	12	771790	A	G	0.189	cg26371957	12	739280	-0.53501	-9.86938	0.08848	1.03e-21	N
Birth	rs34038797	12	740009	G	C	0.471	cg26371957	12	739280	0.93707	29.0277	0.19426	1.11e-125	N
Birth	rs73034189	12	674099	A	C	0.217	cg26371957	12	739280	0.49885	9.80324	0.11556	1.85e-21	N
Birth	rs11063803	12	708285	T	A	0.492	cg26371957	12	739280	-0.42061	-9.79407	0.09576	2.01e-21	N
Birth	rs11063804	12	708318	C	T	0.492	cg26371957	12	739280	-0.42061	-9.79407	0.09576	2.01e-21	N
Birth	rs2535413	12	679365	A	C	0.357	cg26371957	12	739280	-0.2544	-5.49484	0.04555	5.32e-08	N
Birth	rs7299328	12	709098	A	C	0.492	cg26371957	12	739280	-0.41924	-9.77186	0.09678	2.44e-21	N
Birth	rs11609783	12	735768	A	G	0.128	cg26371957	12	739280	-0.63984	-9.74422	0.08937	3.11e-21	N
Birth	rs2535423	12	685491	C	G	0.136	cg26371957	12	739280	-0.61911	-9.71078	0.10982	4.17e-21	N
Birth	rs2607925	12	699791	C	T	0.492	cg26371957	12	739280	-0.41848	-9.66899	0.0933	6e-21	N
Birth	rs142413763	12	710710	A	G	0.05	cg26371957	12	739280	-0.5794	-5.4558	0.04775	6.58e-08	N
Birth	rs61916680	12	771785	A	G	0.262	cg26371957	12	739280	0.45318	9.57505	0.09241	1.36e-20	N
Birth	rs77384093	12	775336	T	C	0.159	cg26371957	12	739280	-0.54971	-9.57045	0.08616	1.41e-20	N
Birth	rs11611269	12	776075	T	C	0.159	cg26371957	12	739280	-0.54971	-9.57045	0.08616	1.41e-20	N
Birth	rs7315709	12	776097	C	A	0.159	cg26371957	12	739280	-0.54971	-9.57045	0.08616	1.41e-20	N
Birth	rs7959599	12	777998	C	A	0.159	cg26371957	12	739280	-0.54971	-9.57045	0.08616	1.41e-20	N
Birth	rs112852068	12	778691	T	C	0.159	cg26371957	12	739280	-0.54971	-9.57045	0.08616	1.41e-20	N
Birth	rs112824854	12	778799	A	G	0.159	cg26371957	12	739280	-0.54971	-9.57045	0.08616	1.41e-20	N
Birth	rs112920018	12	778807	G	A	0.159	cg26371957	12	739280	-0.54971	-9.57045	0.08616	1.41e-20	N
Birth	rs78909452	12	779120	G	T	0.159	cg26371957	12	739280	-0.54971	-9.57045	0.08616	1.41e-20	N
Birth	rs78225954	12	779142	G	A	0.159	cg26371957	12	739280	-0.54971	-9.57045	0.08616	1.41e-20	N
Birth	rs74840038	12	779168	T	G	0.159	cg26371957	12	739280	-0.54971	-9.57045	0.08616	1.41e-20	N
Birth	rs7137755	12	779470	T	C	0.159	cg26371957	12	739280	-0.54971	-9.57045	0.08616	1.41e-20	N
Birth	rs7314661	12	779906	A	G	0.159	cg26371957	12	739280	-0.54971	-9.57045	0.08616	1.41e-20	N
Birth	rs200124061	12	780793	I	R	0.159	cg26371957	12	739280	-0.54971	-9.57045	0.08616	1.41e-20	N
Birth	rs2535387	12	704776	G	A	0.493	cg26371957	12	739280	-0.41382	-9.5485	0.09269	1.71e-20	N
Birth	rs11616050	12	783350	G	A	0.159	cg26371957	12	739280	-0.54747	-9.52676	0.08592	2.06e-20	N
Birth	rs7955256	12	783987	G	A	0.159	cg26371957	12	739280	-0.54747	-9.52676	0.08592	2.06e-20	N
Birth	rs7978345	12	784258	T	C	0.159	cg26371957	12	739280	-0.54747	-9.52676	0.08592	2.06e-20	N
Birth	rs111677314	12	710727	T	A	0.174	cg26371957	12	739280	0.51113	9.38321	0.10916	7.03e-20	N
Birth	rs4639990	12	710605	A	G	0.221	cg26371957	12	739280	-0.49787	-9.38005	0.09473	7.22e-20	N
Birth	rs61916677	12	759441	A	G	0.176	cg26371957	12	739280	0.50893	9.35044	0.10763	9.29e-20	N
Birth	rs2607936	12	696078	A	G	0.225	cg26371957	12	739280	-0.48947	-9.33337	0.08503	1.07e-19	N
Birth	rs2535393	12	711662	T	C	0.399	cg26371957	12	739280	-0.72335	-18.1641	0.15058	1.27e-61	N
Birth	rs2535389	12	706125	C	G	0.231	cg26371957	12	739280	-0.48501	-9.25907	0.08784	2.01e-19	N
Birth	rs2535388	12	705734	C	G	0.23	cg26371957	12	739280	-0.48176	-9.18866	0.08726	3.64e-19	N
Birth	rs2535427	12	686170	T	C	0.23	cg26371957	12	739280	-0.47754	-9.17631	0.09377	4.03e-19	N
Birth	rs34924938	12	781125	I	R	0.168	cg26371957	12	739280	-0.51309	-9.06632	0.08407	1.01e-18	N
Birth	rs58425938	12	781654	G	A	0.168	cg26371957	12	739280	-0.51309	-9.06632	0.08407	1.01e-18	N
Birth	rs11615483	12	782366	G	A	0.168	cg26371957	12	739280	-0.51309	-9.06632	0.08407	1.01e-18	N
Birth	rs1870200	12	782982	G	A	0.168	cg26371957	12	739280	-0.51197	-9.05186	0.08385	1.14e-18	N
Birth	rs7958916	12	784043	C	T	0.168	cg26371957	12	739280	-0.51197	-9.05186	0.08385	1.14e-18	N
Birth	rs66492167	12	695301	I	R	0.228	cg26371957	12	739280	-0.47396	-9.01732	0.08503	1.51e-18	N
Birth	rs2607930	12	697182	G	A	0.228	cg26371957	12	739280	-0.47396	-9.01732	0.08503	1.51e-18	N
Birth	rs2607924	12	700675	G	C	0.228	cg26371957	12	739280	-0.47396	-9.01732	0.08503	1.51e-18	N
Birth	rs10849312	12	707906	T	C	0.229	cg26371957	12	739280	-0.47361	-8.97527	0.0853	2.14e-18	N
Birth	rs10849313	12	708321	A	G	0.23	cg26371957	12	739280	-0.47008	-8.9409	0.08481	2.83e-18	N
Birth	rs10774355	12	708373	C	G	0.23	cg26371957	12	739280	-0.47008	-8.9409	0.08481	2.83e-18	N
Birth	rs10774356	12	708444	C	G	0.23	cg26371957	12	739280	-0.47008	-8.9409	0.08481	2.83e-18	N
Birth	rs10774393	12	747675	G	A	0.329	cg26371957	12	739280	0.70591	17.2467	0.15073	1.35e-56	N
Birth	rs2535426	12	686076	G	T	0.175	cg26371957	12	739280	-0.51874	-8.91336	0.09324	3.55e-18	N
Birth	rs2535385	12	703841	C	G	0.23	cg26371957	12	739280	-0.46571	-8.88647	0.08599	4.42e-18	N
Birth	rs722097	12	714842	A	G	0.47	cg26371957	12	739280	-0.3856	-8.82021	0.07845	7.58e-18	N
Birth	rs2607917	12	716051	A	G	0.47	cg26371957	12	739280	-0.3856	-8.82021	0.07845	7.58e-18	N
Birth	rs117957685	12	711827	T	C	0.075	cg26371957	12	739280	-0.74938	-8.79022	0.02122	9.66e-18	N
Birth	rs117461373	12	713156	A	G	0.075	cg26371957	12	739280	-0.74938	-8.79022	0.02122	9.66e-18	N
Birth	rs145063760	12	713664	T	C	0.075	cg26371957	12	739280	-0.74938	-8.79022	0.02122	9.66e-18	N
Birth	rs73596266	12	716074	A	G	0.075	cg26371957	12	739280	-0.74938	-8.79022	0.02122	9.66e-18	N
Birth	rs73596277	12	719011	T	G	0.075	cg26371957	12	739280	-0.74938	-8.79022	0.02122	9.66e-18	N
Birth	rs111479309	12	720735	T	C	0.075	cg26371957	12	739280	-0.74938	-8.79022	0.02122	9.66e-18	N
Birth	rs117243637	12	721469	T	A	0.075	cg26371957	12	739280	-0.74938	-8.79022	0.02122	9.66e-18	N
Birth	rs147270299	12	726394	D	R	0.075	cg26371957	12	739280	-0.74938	-8.79022	0.02122	9.66e-18	N
Birth	rs78825267	12	734480	A	G	0.075	cg26371957	12	739280	-0.74938	-8.79022	0.02122	9.66e-18	N
Birth	rs77311665	12	736378	C	T	0.075	cg26371957	12	739280	-0.74938	-8.79022	0.02122	9.66e-18	N
Birth	rs73598112	12	739332	T	A	0.075	cg26371957	12	739280	-0.74938	-8.79022	0.02122	9.66e-18	N
Birth	rs74407257	12	743169	C	T	0.075	cg26371957	12	739280	-0.74938	-8.79022	0.02122	9.66e-18	N
Birth	rs56007076	12	723108	A	T	0.183	cg26371957	12	739280	-0.46793	-8.53831	0.09046	7.24e-17	N
Birth	rs7308247	12	708626	G	A	0.228	cg26371957	12	739280	-0.46379	-8.76861	0.08361	1.15e-17	N
Birth	rs35981192	12	727861	C	G	0.185	cg26371957	12	739280	-0.47393	-8.75224	0.09089	1.31e-17	N
Birth	rs9861	12	672372	A	G	0.353	cg26371957	12	739280	-0.39243	-8.71187	0.07532	1.82e-17	N
Birth	rs2607940	12	680289	A	T	0.23	cg26371957	12	739280	-0.45705	-8.70466	0.09179	1.92e-17	N
Birth	rs2535436	12	698634	A	G	0.238	cg26371957	12	739280	-0.44499	-8.60726	0.07849	4.19e-17	N
Birth	rs2607926	12	699444	C	T	0.239	cg26371957	12	739280	-0.44482	-8.60544	0.07733	4.25e-17	N
Birth	rs1052454	12	672351	A	C	0.35	cg26371957	12	739280	-0.38699	-8.57381	0.07565	5.47e-17	N
Birth	rs12227328	12	719236	C	T	0.183	cg26371957	12	739280	-0.46793	-8.53831	0.09046	7.24e-17	N
Birth	rs36013318	12	720548	T	G	0.183	cg26371957	12	739280	-0.46793	-8.53831	0.09046	7.24e-17	N
Birth	rs80001503	12	679978	T	C	0.095	cg26371957	12	739280	0.46811	6.55272	0.10116	1.03e-10	N
Birth	rs35239954	12	723112	A	T	0.183	cg26371957	12	739280	-0.46793	-8.53831	0.09046	7.24e-17	N
Birth	rs12231386	12	726308	C	G	0.183	cg26371957	12	739280	-0.46793	-8.53831	0.09046	7.24e-17	N
Birth	rs181601255	12	710530	A	G	0.161	cg26371957	12	739280	0.48648	8.4175	0.10792	1.87e-16	N
Birth	rs200093042	12	739063	D	R	0.092	cg26371957	12	739280	-0.65597	-8.40791	0.07609	2.02e-16	N
Birth	rs56241723	12	722834	A	G	0.118	cg26371957	12	739280	0.53982	8.34037	0.11568	3.41e-16	N
Birth	rs56061480	12	722843	A	G	0.118	cg26371957	12	739280	0.53982	8.34037	0.11568	3.41e-16	N
Birth	rs11063874	12	723374	T	A	0.118	cg26371957	12	739280	0.53982	8.34037	0.11568	3.41e-16	N
Birth	rs78674560	12	727583	A	C	0.118	cg26371957	12	739280	0.53982	8.34037	0.11568	3.41e-16	N
Birth	rs74516064	12	727957	A	G	0.118	cg26371957	12	739280	0.53982	8.34037	0.11568	3.41e-16	N
Birth	rs76108532	12	728207	A	T	0.118	cg26371957	12	739280	0.53982	8.34037	0.11568	3.41e-16	N
Birth	rs74742609	12	728360	G	A	0.118	cg26371957	12	739280	0.53982	8.34037	0.11568	3.41e-16	N
Birth	rs77353687	12	728369	C	G	0.118	cg26371957	12	739280	0.53982	8.34037	0.11568	3.41e-16	N
Birth	rs77885270	12	728588	A	G	0.118	cg26371957	12	739280	0.53982	8.34037	0.11568	3.41e-16	N
Birth	rs75632426	12	732859	T	C	0.118	cg26371957	12	739280	0.53982	8.34037	0.11568	3.41e-16	N
Birth	rs2159599	12	710441	G	A	0.222	cg26371957	12	739280	-0.43766	-8.30916	0.09081	4.34e-16	N
Birth	rs11063861	12	720311	A	C	0.11	cg26371957	12	739280	0.55092	8.27045	0.1259	5.86e-16	N
Birth	rs72495430	12	720397	I	R	0.11	cg26371957	12	739280	0.55092	8.27045	0.1259	5.86e-16	N
Birth	rs11063862	12	720782	C	A	0.11	cg26371957	12	739280	0.55092	8.27045	0.1259	5.86e-16	N
Birth	rs11063864	12	720859	G	C	0.11	cg26371957	12	739280	0.55092	8.27045	0.1259	5.86e-16	N
Birth	rs11063868	12	721388	A	G	0.11	cg26371957	12	739280	0.55092	8.27045	0.1259	5.86e-16	N
Birth	rs75812775	12	728564	T	C	0.11	cg26371957	12	739280	0.55092	8.27045	0.1259	5.86e-16	N
Birth	rs12369036	12	731402	T	C	0.11	cg26371957	12	739280	0.55092	8.27045	0.1259	5.86e-16	N
Birth	rs11063942	12	735989	A	C	0.11	cg26371957	12	739280	0.55092	8.27045	0.1259	5.86e-16	N
Birth	rs12370938	12	738657	C	T	0.11	cg26371957	12	739280	0.55092	8.27045	0.1259	5.86e-16	N
Birth	rs185544348	12	739082	C	T	0.11	cg26371957	12	739280	0.55092	8.27045	0.1259	5.86e-16	N
Birth	rs11063979	12	741219	G	C	0.11	cg26371957	12	739280	0.55092	8.27045	0.1259	5.86e-16	N
Birth	rs11063989	12	744129	G	A	0.11	cg26371957	12	739280	0.55092	8.27045	0.1259	5.86e-16	N
Birth	rs77154245	12	745697	A	G	0.11	cg26371957	12	739280	0.55092	8.27045	0.1259	5.86e-16	N
Birth	rs115104227	12	751858	C	G	0.082	cg26371957	12	739280	-0.68292	-8.26832	0.02144	5.95e-16	N
Birth	rs7303000	12	750401	A	G	0.495	cg26371957	12	739280	-0.28675	-6.50243	0.05042	1.42e-10	N
Birth	rs55829986	12	729919	T	C	0.109	cg26371957	12	739280	0.54616	8.17764	0.12567	1.19e-15	N
Birth	rs1860613	12	671670	T	C	0.439	cg26371957	12	739280	0.36082	8.1622	0.08231	1.34e-15	N
Birth	rs35926015	12	731403	A	G	0.186	cg26371957	12	739280	-0.47998	-8.8804	0.09091	4.65e-18	N
Birth	rs11063910	12	732520	C	A	0.186	cg26371957	12	739280	-0.47998	-8.8804	0.09091	4.65e-18	N
Birth	rs10849359	12	737230	A	G	0.186	cg26371957	12	739280	-0.47998	-8.8804	0.09091	4.65e-18	N
Birth	rs34289424	12	709516	C	A	0.483	cg26371957	12	739280	0.38456	8.87766	0.09246	4.75e-18	N
Birth	rs2607933	12	696886	G	A	0.421	cg26371957	12	739280	-0.35512	-7.95766	0.07928	6.28e-15	N
Birth	rs10849328	12	712619	T	A	0.188	cg26371957	12	739280	-0.42387	-7.88158	0.0857	1.11e-14	N
Birth	rs2607935	12	696818	G	A	0.422	cg26371957	12	739280	-0.35055	-7.86209	0.07899	1.28e-14	N
Birth	rs2607934	12	696863	G	A	0.422	cg26371957	12	739280	-0.35055	-7.86209	0.07899	1.28e-14	N
Birth	rs111468587	12	724620	A	G	0.075	cg26371957	12	739280	-0.74938	-8.79022	0.02122	9.66e-18	N
Birth	rs145983369	12	726246	G	C	0.075	cg26371957	12	739280	-0.74938	-8.79022	0.02122	9.66e-18	N
Birth	rs114124187	12	730461	T	A	0.075	cg26371957	12	739280	-0.74938	-8.79022	0.02122	9.66e-18	N
Birth	rs2607932	12	696910	C	T	0.431	cg26371957	12	739280	-0.34472	-7.74595	0.07516	3e-14	N
Birth	rs2607931	12	696912	G	C	0.431	cg26371957	12	739280	-0.34472	-7.74595	0.07516	3e-14	N
Birth	rs7968756	12	709529	T	G	0.245	cg26371957	12	739280	-0.39992	-7.73198	0.07084	3.32e-14	N
Birth	rs73596299	12	733408	G	A	0.075	cg26371957	12	739280	-0.74938	-8.79022	0.02122	9.66e-18	N
Birth	rs56150479	12	670893	A	G	0.328	cg26371957	12	739280	-0.34293	-7.31297	0.05262	6.57e-13	N
Birth	rs12309939	12	730460	A	T	0.185	cg26371957	12	739280	-0.47393	-8.75224	0.09089	1.31e-17	N
Birth	rs11837457	12	686983	G	A	0.096	cg26371957	12	739280	0.51261	7.28339	0.10201	8.07e-13	N
Birth	rs113969650	12	690402	G	A	0.096	cg26371957	12	739280	0.5101	7.24531	0.10201	1.05e-12	N
Birth	rs12370021	12	681639	T	G	0.095	cg26371957	12	739280	0.51042	7.23461	0.10188	1.13e-12	N
Birth	rs113397033	12	689584	C	T	0.097	cg26371957	12	739280	0.50714	7.21576	0.10188	1.29e-12	N
Birth	rs142305485	12	782428	D	R	0.085	cg26371957	12	739280	-0.57681	-7.09996	0.04966	2.84e-12	N
Birth	rs76914074	12	768745	G	A	0.186	cg26371957	12	739280	-0.59927	-10.9773	0.09236	3.81e-26	N
Birth	rs74515234	12	771016	T	C	0.083	cg26371957	12	739280	-0.58341	-7.05006	0.02081	3.98e-12	N
Birth	rs55763859	12	714910	T	C	0.074	cg26371957	12	739280	0.67678	7.98096	0.13471	5.27e-15	N
Birth	rs12367803	12	727344	G	A	0.066	cg26371957	12	739280	0.59275	6.99751	0.11584	5.68e-12	N
Birth	rs61916664	12	727508	A	G	0.477	cg26371957	12	739280	-0.89186	-26.7969	0.18533	3.11e-112	N
Birth	rs61919360	12	679550	T	C	0.098	cg26371957	12	739280	0.48247	6.87142	0.10129	1.31e-11	N
Birth	rs7487827	12	751619	A	T	0.496	cg26371957	12	739280	0.81806	23.3893	0.17001	8.43e-92	N
Birth	rs2369391	12	751609	C	A	0.495	cg26371957	12	739280	0.81623	23.3518	0.16973	1.41e-91	N
Birth	rs2535403	12	718885	T	C	0.44	cg26371957	12	739280	-0.79547	-22.438	0.15975	3.64e-86	N
Birth	rs12370658	12	703294	G	A	0.066	cg26371957	12	739280	0.57484	6.77991	0.10078	2.4e-11	N
Birth	rs145570683	12	710978	G	A	0.028	cg26371957	12	739280	-0.89903	-6.66871	0	4.93e-11	N
Birth	rs2607921	12	711496	T	C	0.399	cg26371957	12	739280	-0.72335	-18.1641	0.15058	1.27e-61	N
Birth	rs2535392	12	711646	T	C	0.399	cg26371957	12	739280	-0.72335	-18.1641	0.15058	1.27e-61	N
Birth	rs10774392	12	747645	G	A	0.33	cg26371957	12	739280	0.70796	17.3046	0.15104	6.55e-57	N
Birth	rs74056408	12	727527	A	G	0.35	cg26371957	12	739280	-0.70649	-17.1982	0.14055	2.47e-56	N
Birth	rs4980954	12	740771	A	G	0.335	cg26371957	12	739280	0.70373	17.0779	0.15223	1.1e-55	N
Birth	rs34689219	12	750846	I	R	0.332	cg26371957	12	739280	0.69567	16.8571	0.14716	1.7e-54	N
Birth	rs7307242	12	750695	A	T	0.326	cg26371957	12	739280	0.69283	16.7293	0.14804	8.23e-54	N
Birth	rs201083426	12	768219	I	R	0.098	cg26371957	12	739280	0.4863	6.52411	0.12097	1.24e-10	N
Birth	rs7300590	12	750935	A	C	0.342	cg26371957	12	739280	0.67893	16.4945	0.1458	1.47e-52	N
Birth	rs10713836	12	750963	D	R	0.341	cg26371957	12	739280	0.67508	16.3925	0.14517	5.1e-52	N
Birth	rs1471132	12	751308	G	T	0.341	cg26371957	12	739280	0.67398	16.3687	0.14549	6.81e-52	N
Birth	rs111932820	12	751964	T	C	0.342	cg26371957	12	739280	0.67353	16.3176	0.14478	1.27e-51	N
Birth	rs12832701	12	751499	T	C	0.33	cg26371957	12	739280	0.66565	16.0385	0.14164	3.73e-50	N
Birth	rs4980955	12	742324	G	C	0.383	cg26371957	12	739280	0.61881	15.1397	0.12194	1.64e-45	N
Birth	rs4980838	12	710461	G	C	0.177	cg26371957	12	739280	-0.36724	-6.30771	0.08539	4.78e-10	N
Birth	rs11342650	12	734601	D	R	0.45	cg26371957	12	739280	0.58159	14.6121	0.11418	7.46e-43	N
Birth	rs4980953	12	733703	T	A	0.451	cg26371957	12	739280	0.5779	14.4558	0.11418	4.47e-42	N
Birth	rs2535399	12	717477	C	A	0.455	cg26371957	12	739280	0.56827	14.0659	0.11011	3.71e-40	N
Birth	rs4980957	12	751753	C	T	0.486	cg26371957	12	739280	-0.27031	-6.18705	0.05038	9.96e-10	N
Childhood	rs142305485	12	782428	D	R	0.082	cg26371957	12	739280	-0.4851	-6.16044	0.0952	1.13e-09	N
Childhood	rs2535426	12	686076	G	T	0.173	cg26371957	12	739280	-0.60203	-11.2042	0.10345	3.1e-27	N
Childhood	rs61916675	12	751514	G	A	0.327	cg26371957	12	739280	-0.45742	-10.874	0.10222	7.63e-26	N
Childhood	rs740893	12	676209	G	C	0.216	cg26371957	12	739280	0.51477	10.7812	0.12699	1.86e-25	N
Childhood	rs7295886	12	708696	A	G	0.493	cg26371957	12	739280	-0.42699	-10.6767	0.0938	5.01e-25	N
Childhood	rs2535386	12	703925	T	A	0.289	cg26371957	12	739280	-0.48351	-10.657	0.10236	6.03e-25	N
Childhood	rs12311862	12	671243	C	T	0.294	cg26371957	12	739280	0.46344	10.6541	0.12709	6.2e-25	N
Childhood	rs73034189	12	674099	A	C	0.212	cg26371957	12	739280	0.50541	10.5784	0.1228	1.27e-24	N
Childhood	rs7299328	12	709098	A	C	0.497	cg26371957	12	739280	-0.42274	-10.5602	0.09214	1.5e-24	N
Childhood	rs7307464	12	708027	G	A	0.489	cg26371957	12	739280	-0.42185	-10.5537	0.09289	1.6e-24	N
Childhood	rs7298783	12	708043	T	C	0.489	cg26371957	12	739280	-0.42185	-10.5537	0.09289	1.6e-24	N
Childhood	rs59288136	12	690677	T	C	0.179	cg26371957	12	739280	0.54019	10.4289	0.1521	5.13e-24	N
Childhood	rs11063806	12	708597	G	A	0.494	cg26371957	12	739280	-0.41858	-10.4266	0.09289	5.24e-24	N
Childhood	rs74515234	12	771016	T	C	0.08	cg26371957	12	739280	-0.47731	-5.96677	0.08644	3.58e-09	N
Childhood	rs61916677	12	759441	A	G	0.176	cg26371957	12	739280	0.52935	10.3936	0.13881	7.12e-24	N
Childhood	rs11063803	12	708285	T	A	0.496	cg26371957	12	739280	-0.41513	-10.386	0.0913	7.64e-24	N
Childhood	rs7977431	12	671638	T	C	0.145	cg26371957	12	739280	-0.34545	-5.95058	0.07931	3.93e-09	N
Childhood	rs11063804	12	708318	C	T	0.496	cg26371957	12	739280	-0.41456	-10.3567	0.09086	1e-23	N
Childhood	rs2109552	12	710529	G	A	0.157	cg26371957	12	739280	0.33378	5.92947	0.10995	4.45e-09	N
Childhood	rs2535414	12	679366	G	C	0.357	cg26371957	12	739280	-0.26066	-5.92692	0.05045	4.52e-09	N
Childhood	rs10849334	12	719312	G	A	0.286	cg26371957	12	739280	0.46377	10.3099	0.13397	1.54e-23	N
Childhood	rs146721758	12	718958	I	R	0.286	cg26371957	12	739280	0.46356	10.2379	0.13377	3e-23	N
Childhood	rs2607928	12	697485	T	C	0.489	cg26371957	12	739280	-0.41635	-10.233	0.08891	3.14e-23	N
Childhood	rs2607927	12	697633	G	C	0.489	cg26371957	12	739280	-0.41635	-10.233	0.08891	3.14e-23	N
Childhood	rs1860613	12	671670	T	C	0.431	cg26371957	12	739280	0.41408	10.1792	0.07589	5.13e-23	N
Childhood	rs10849333	12	719311	T	G	0.289	cg26371957	12	739280	0.45797	10.1528	0.13377	6.53e-23	N
Childhood	rs111677314	12	710727	T	A	0.176	cg26371957	12	739280	0.51552	10.0883	0.12911	1.17e-22	N
Childhood	rs7969886	12	781993	T	C	0.426	cg26371957	12	739280	0.39597	10.0543	0.07997	1.6e-22	N
Childhood	rs7136756	12	756901	A	G	0.321	cg26371957	12	739280	-0.43756	-10.0391	0.09711	1.83e-22	N
Childhood	rs12826888	12	718762	T	C	0.235	cg26371957	12	739280	-0.44711	-9.64823	0.09272	5.96e-21	N
Childhood	rs2535387	12	704776	G	A	0.499	cg26371957	12	739280	-0.40684	-9.98143	0.08409	3.08e-22	N
Childhood	rs4639990	12	710605	A	G	0.222	cg26371957	12	739280	-0.49424	-9.98059	0.10164	3.11e-22	N
Childhood	rs2607925	12	699791	C	T	0.498	cg26371957	12	739280	-0.40506	-9.94576	0.08212	4.25e-22	N
Childhood	rs10774392	12	747645	G	A	0.331	cg26371957	12	739280	0.69629	18.2558	0.19309	7.07e-63	N
Childhood	rs722097	12	714842	A	G	0.469	cg26371957	12	739280	-0.40036	-9.8433	0.06922	1.06e-21	N
Childhood	rs2607917	12	716051	A	G	0.469	cg26371957	12	739280	-0.40036	-9.8433	0.06922	1.06e-21	N
Childhood	rs2607936	12	696078	A	G	0.225	cg26371957	12	739280	-0.48606	-9.75944	0.10023	2.24e-21	N
Childhood	rs2535389	12	706125	C	G	0.23	cg26371957	12	739280	-0.47993	-9.71856	0.10023	3.21e-21	N
Childhood	rs2535388	12	705734	C	G	0.23	cg26371957	12	739280	-0.4786	-9.68675	0.1002	4.25e-21	N
Childhood	rs201841809	12	763870	D	R	0.317	cg26371957	12	739280	-0.42307	-9.603	0.09558	8.85e-21	N
Childhood	rs60759266	12	763872	A	C	0.317	cg26371957	12	739280	-0.42307	-9.603	0.09558	8.85e-21	N
Childhood	rs34289424	12	709516	C	A	0.481	cg26371957	12	739280	0.38686	9.54585	0.08603	1.46e-20	N
Childhood	rs142413763	12	710710	A	G	0.046	cg26371957	12	739280	-0.58502	-5.70326	0.09206	1.63e-08	N
Childhood	rs181601255	12	710530	A	G	0.164	cg26371957	12	739280	0.50806	9.4432	0.13641	3.54e-20	N
Childhood	rs66492167	12	695301	I	R	0.227	cg26371957	12	739280	-0.4696	-9.40313	0.09995	5e-20	N
Childhood	rs2607930	12	697182	G	A	0.227	cg26371957	12	739280	-0.4696	-9.40313	0.09995	5e-20	N
Childhood	rs2607924	12	700675	G	C	0.227	cg26371957	12	739280	-0.4696	-9.40313	0.09995	5e-20	N
Childhood	rs2535427	12	686170	T	C	0.228	cg26371957	12	739280	-0.47156	-9.52522	0.10334	1.74e-20	N
Childhood	rs2607940	12	680289	A	T	0.228	cg26371957	12	739280	-0.46366	-9.31392	0.10488	1.07e-19	N
Childhood	rs7308247	12	708626	G	A	0.229	cg26371957	12	739280	-0.46158	-9.30415	0.0963	1.17e-19	N
Childhood	rs10849313	12	708321	A	G	0.23	cg26371957	12	739280	-0.46144	-9.3027	0.09626	1.18e-19	N
Childhood	rs10774355	12	708373	C	G	0.23	cg26371957	12	739280	-0.46144	-9.3027	0.09626	1.18e-19	N
Childhood	rs10774356	12	708444	C	G	0.23	cg26371957	12	739280	-0.46144	-9.3027	0.09626	1.18e-19	N
Childhood	rs11610368	12	771790	A	G	0.188	cg26371957	12	739280	-0.63323	-12.8385	0.10779	1.5e-34	N
Childhood	rs2535385	12	703841	C	G	0.23	cg26371957	12	739280	-0.45714	-9.20698	0.09602	2.66e-19	N
Childhood	rs1052454	12	672351	A	C	0.352	cg26371957	12	739280	-0.38664	-9.11147	0.08501	5.95e-19	N
Childhood	rs10849312	12	707906	T	C	0.229	cg26371957	12	739280	-0.46839	-9.41898	0.09792	4.36e-20	N
Childhood	rs34979622	12	670975	G	A	0.397	cg26371957	12	739280	-0.23404	-5.53252	0.02768	4.23e-08	N
Childhood	rs2535431	12	691948	T	A	0.415	cg26371957	12	739280	0.23322	5.52511	0.0398	4.41e-08	N
Childhood	rs11063861	12	720311	A	C	0.109	cg26371957	12	739280	0.56288	8.9263	0.14188	2.77e-18	N
Childhood	rs72495430	12	720397	I	R	0.109	cg26371957	12	739280	0.56288	8.9263	0.14188	2.77e-18	N
Childhood	rs11063868	12	721388	A	G	0.109	cg26371957	12	739280	0.56288	8.9263	0.14188	2.77e-18	N
Childhood	rs75812775	12	728564	T	C	0.109	cg26371957	12	739280	0.56288	8.9263	0.14188	2.77e-18	N
Childhood	rs12369036	12	731402	T	C	0.109	cg26371957	12	739280	0.56288	8.9263	0.14188	2.77e-18	N
Childhood	rs12370938	12	738657	C	T	0.109	cg26371957	12	739280	0.56288	8.9263	0.14188	2.77e-18	N
Childhood	rs185544348	12	739082	C	T	0.109	cg26371957	12	739280	0.56288	8.9263	0.14188	2.77e-18	N
Childhood	rs11063979	12	741219	G	C	0.109	cg26371957	12	739280	0.56288	8.9263	0.14188	2.77e-18	N
Childhood	rs11063989	12	744129	G	A	0.109	cg26371957	12	739280	0.56288	8.9263	0.14188	2.77e-18	N
Childhood	rs77154245	12	745697	A	G	0.109	cg26371957	12	739280	0.56288	8.9263	0.14188	2.77e-18	N
Childhood	rs2535436	12	698634	A	G	0.237	cg26371957	12	739280	-0.43683	-8.91148	0.08801	3.13e-18	N
Childhood	rs55829986	12	729919	T	C	0.108	cg26371957	12	739280	0.56243	8.90269	0.14147	3.37e-18	N
Childhood	rs56241723	12	722834	A	G	0.118	cg26371957	12	739280	0.54446	8.88937	0.14376	3.76e-18	N
Childhood	rs56061480	12	722843	A	G	0.118	cg26371957	12	739280	0.54446	8.88937	0.14376	3.76e-18	N
Childhood	rs11063874	12	723374	T	A	0.118	cg26371957	12	739280	0.54446	8.88937	0.14376	3.76e-18	N
Childhood	rs78674560	12	727583	A	C	0.118	cg26371957	12	739280	0.54446	8.88937	0.14376	3.76e-18	N
Childhood	rs74516064	12	727957	A	G	0.118	cg26371957	12	739280	0.54446	8.88937	0.14376	3.76e-18	N
Childhood	rs76108532	12	728207	A	T	0.118	cg26371957	12	739280	0.54446	8.88937	0.14376	3.76e-18	N
Childhood	rs74742609	12	728360	G	A	0.118	cg26371957	12	739280	0.54446	8.88937	0.14376	3.76e-18	N
Childhood	rs77353687	12	728369	C	G	0.118	cg26371957	12	739280	0.54446	8.88937	0.14376	3.76e-18	N
Childhood	rs77885270	12	728588	A	G	0.118	cg26371957	12	739280	0.54446	8.88937	0.14376	3.76e-18	N
Childhood	rs75632426	12	732859	T	C	0.118	cg26371957	12	739280	0.54446	8.88937	0.14376	3.76e-18	N
Childhood	rs56285241	12	736859	A	G	0.118	cg26371957	12	739280	0.54446	8.88937	0.14376	3.76e-18	N
Childhood	rs2607926	12	699444	C	T	0.238	cg26371957	12	739280	-0.4356	-8.8858	0.08783	3.87e-18	N
Childhood	rs887512	12	678210	A	G	0.168	cg26371957	12	739280	-0.49562	-8.8605	0.04901	4.76e-18	N
Childhood	rs10774375	12	723902	A	G	0.37	cg26371957	12	739280	0.24457	5.48526	0.06322	5.48e-08	N
Childhood	rs10849345	12	723981	G	A	0.37	cg26371957	12	739280	0.24457	5.48526	0.06322	5.48e-08	N
Childhood	rs12370021	12	681639	T	G	0.094	cg26371957	12	739280	0.51091	7.55823	0.14213	1.08e-13	N
Childhood	rs2607933	12	696886	G	A	0.428	cg26371957	12	739280	-0.35319	-8.48782	0.06729	9.59e-17	N
Childhood	rs2607934	12	696863	G	A	0.43	cg26371957	12	739280	-0.3491	-8.39582	0.06675	1.98e-16	N
Childhood	rs2607935	12	696818	G	A	0.431	cg26371957	12	739280	-0.34923	-8.3912	0.06657	2.05e-16	N
Childhood	rs2607932	12	696910	C	T	0.44	cg26371957	12	739280	-0.3445	-8.26471	0.0633	5.5e-16	N
Childhood	rs2607931	12	696912	G	C	0.44	cg26371957	12	739280	-0.3445	-8.26471	0.0633	5.5e-16	N
Childhood	rs7968756	12	709529	T	G	0.245	cg26371957	12	739280	-0.39843	-8.15989	0.08521	1.23e-15	N
Childhood	rs61916680	12	771785	A	G	0.259	cg26371957	12	739280	0.47117	10.5914	0.11285	1.12e-24	N
Childhood	rs9861	12	672372	A	G	0.355	cg26371957	12	739280	-0.39184	-9.25166	0.08414	1.82e-19	N
Childhood	rs55763859	12	714910	T	C	0.07	cg26371957	12	739280	0.64467	8.00726	0.14712	3.94e-15	N
Childhood	rs35981192	12	727861	C	G	0.184	cg26371957	12	739280	-0.40521	-7.91046	0.08483	8.15e-15	N
Childhood	rs12309939	12	730460	A	T	0.184	cg26371957	12	739280	-0.40521	-7.91046	0.08483	8.15e-15	N
Childhood	rs758792	12	676900	A	G	0.176	cg26371957	12	739280	-0.43465	-7.86967	0.02993	1.11e-14	N
Childhood	rs12369801	12	707956	C	T	0.49	cg26371957	12	739280	-0.41762	-10.449	0.09203	4.25e-24	N
Childhood	rs11063910	12	732520	C	A	0.185	cg26371957	12	739280	-0.40619	-7.93521	0.08473	6.78e-15	N
Childhood	rs2159599	12	710441	G	A	0.221	cg26371957	12	739280	-0.38199	-7.73046	0.08286	3.09e-14	N
Childhood	rs12227328	12	719236	C	T	0.183	cg26371957	12	739280	-0.39765	-7.67871	0.08442	4.51e-14	N
Childhood	rs36013318	12	720548	T	G	0.183	cg26371957	12	739280	-0.39765	-7.67871	0.08442	4.51e-14	N
Childhood	rs56007076	12	723108	A	T	0.183	cg26371957	12	739280	-0.39765	-7.67871	0.08442	4.51e-14	N
Childhood	rs35239954	12	723112	A	T	0.183	cg26371957	12	739280	-0.39765	-7.67871	0.08442	4.51e-14	N
Childhood	rs12231386	12	726308	C	G	0.183	cg26371957	12	739280	-0.39765	-7.67871	0.08442	4.51e-14	N
Childhood	rs11837457	12	686983	G	A	0.094	cg26371957	12	739280	0.51076	7.57177	0.1422	9.79e-14	N
Childhood	rs113969650	12	690402	G	A	0.094	cg26371957	12	739280	0.50959	7.55312	0.14205	1.12e-13	N
Childhood	rs7979407	12	737095	T	C	0.169	cg26371957	12	739280	-0.71035	-13.5151	0.11689	8.99e-38	N
Childhood	rs113397033	12	689584	C	T	0.095	cg26371957	12	739280	0.50651	7.51989	0.14213	1.42e-13	N
Childhood	rs200093042	12	739063	D	R	0.089	cg26371957	12	739280	-0.56315	-7.48514	0.08814	1.82e-13	N
Childhood	rs34038797	12	740009	G	C	0.473	cg26371957	12	739280	0.93136	31.7909	0.23032	8.28e-146	N
Childhood	rs61916664	12	727508	A	G	0.473	cg26371957	12	739280	-0.86393	-27.5119	0.21858	5.21e-119	N
Childhood	rs117957685	12	711827	T	C	0.073	cg26371957	12	739280	-0.60964	-7.36726	0.0867	4.2e-13	N
Childhood	rs145063760	12	713664	T	C	0.073	cg26371957	12	739280	-0.60964	-7.36726	0.0867	4.2e-13	N
Childhood	rs73596266	12	716074	A	G	0.073	cg26371957	12	739280	-0.60964	-7.36726	0.0867	4.2e-13	N
Childhood	rs73596277	12	719011	T	G	0.073	cg26371957	12	739280	-0.60964	-7.36726	0.0867	4.2e-13	N
Childhood	rs111479309	12	720735	T	C	0.073	cg26371957	12	739280	-0.60964	-7.36726	0.0867	4.2e-13	N
Childhood	rs111468587	12	724620	A	G	0.073	cg26371957	12	739280	-0.60964	-7.36726	0.0867	4.2e-13	N
Childhood	rs147270299	12	726394	D	R	0.073	cg26371957	12	739280	-0.60964	-7.36726	0.0867	4.2e-13	N
Childhood	rs114124187	12	730461	T	A	0.073	cg26371957	12	739280	-0.60964	-7.36726	0.0867	4.2e-13	N
Childhood	rs73596299	12	733408	G	A	0.073	cg26371957	12	739280	-0.60964	-7.36726	0.0867	4.2e-13	N
Childhood	rs77311665	12	736378	C	T	0.073	cg26371957	12	739280	-0.60964	-7.36726	0.0867	4.2e-13	N
Childhood	rs73598112	12	739332	T	A	0.073	cg26371957	12	739280	-0.60964	-7.36726	0.0867	4.2e-13	N
Childhood	rs7487827	12	751619	A	T	0.498	cg26371957	12	739280	0.80827	24.9678	0.21078	3.95e-103	N
Childhood	rs2369391	12	751609	C	A	0.497	cg26371957	12	739280	0.80631	24.9138	0.21004	8.55e-103	N
Childhood	rs117461373	12	713156	A	G	0.073	cg26371957	12	739280	-0.60728	-7.31032	0.0867	6.26e-13	N
Childhood	rs117243637	12	721469	T	A	0.073	cg26371957	12	739280	-0.60728	-7.31032	0.0867	6.26e-13	N
Childhood	rs145983369	12	726246	G	C	0.073	cg26371957	12	739280	-0.60728	-7.31032	0.0867	6.26e-13	N
Childhood	rs78825267	12	734480	A	G	0.073	cg26371957	12	739280	-0.60728	-7.31032	0.0867	6.26e-13	N
Childhood	rs74407257	12	743169	C	T	0.073	cg26371957	12	739280	-0.60728	-7.31032	0.0867	6.26e-13	N
Childhood	rs2535403	12	718885	T	C	0.439	cg26371957	12	739280	-0.78019	-23.3565	0.19246	3.53e-93	N
Childhood	rs56150479	12	670893	A	G	0.331	cg26371957	12	739280	-0.31823	-7.18364	0.06819	1.51e-12	N
Childhood	rs10849328	12	712619	T	A	0.189	cg26371957	12	739280	-0.36341	-7.15529	0.07724	1.83e-12	N
Childhood	rs2607921	12	711496	T	C	0.396	cg26371957	12	739280	-0.73565	-20.034	0.19031	3.65e-73	N
Childhood	rs2535392	12	711646	T	C	0.396	cg26371957	12	739280	-0.73565	-20.034	0.19031	3.65e-73	N
Childhood	rs2535393	12	711662	T	C	0.396	cg26371957	12	739280	-0.73565	-20.034	0.19031	3.65e-73	N
Childhood	rs4980838	12	710461	G	C	0.176	cg26371957	12	739280	-0.38155	-7.0982	0.07648	2.71e-12	N
Childhood	rs74056408	12	727527	A	G	0.35	cg26371957	12	739280	-0.71565	-18.8516	0.15836	2.78e-66	N
Childhood	rs12367803	12	727344	G	A	0.067	cg26371957	12	739280	0.56235	7.06009	0.13346	3.51e-12	N
Childhood	rs4980954	12	740771	A	G	0.336	cg26371957	12	739280	0.70552	18.5831	0.19413	9.64e-65	N
Childhood	rs10774393	12	747675	G	A	0.331	cg26371957	12	739280	0.69466	18.2073	0.19256	1.33e-62	N
Childhood	rs7307242	12	750695	A	T	0.328	cg26371957	12	739280	0.6787	17.5545	0.18649	6.28e-59	N
Childhood	rs34689219	12	750846	I	R	0.335	cg26371957	12	739280	0.67296	17.466	0.19093	1.96e-58	N
Childhood	rs115104227	12	751858	C	G	0.079	cg26371957	12	739280	-0.56215	-6.996	0.08706	5.42e-12	N
Childhood	rs61919360	12	679550	T	C	0.097	cg26371957	12	739280	0.4702	6.99041	0.14139	5.62e-12	N
Childhood	rs80001503	12	679978	T	C	0.094	cg26371957	12	739280	0.47639	6.98349	0.14044	5.89e-12	N
Childhood	rs7300590	12	750935	A	C	0.346	cg26371957	12	739280	0.64828	16.8081	0.18741	8.36e-55	N
Childhood	rs1471132	12	751308	G	T	0.345	cg26371957	12	739280	0.64587	16.7362	0.18604	2.06e-54	N
Childhood	rs10713836	12	750963	D	R	0.345	cg26371957	12	739280	0.6453	16.7278	0.18741	2.3e-54	N
Childhood	rs12832701	12	751499	T	C	0.335	cg26371957	12	739280	0.6463	16.6085	0.18131	1.02e-53	N
Childhood	rs111932820	12	751964	T	C	0.347	cg26371957	12	739280	0.64118	16.5401	0.18741	2.41e-53	N
Childhood	rs4980955	12	742324	G	C	0.382	cg26371957	12	739280	0.62003	16.3528	0.16419	2.48e-52	N
Childhood	rs12370658	12	703294	G	A	0.065	cg26371957	12	739280	0.5607	6.90671	0.1339	9.85e-12	N
Childhood	rs76914074	12	768745	G	A	0.184	cg26371957	12	739280	-0.70105	-14.114	0.11701	1.04e-40	N
Childhood	rs2369393	12	751949	A	G	0.152	cg26371957	12	739280	0.38194	6.82482	0.11231	1.7e-11	N
Childhood	rs4980953	12	733703	T	A	0.454	cg26371957	12	739280	0.55344	14.6411	0.13308	2.33e-43	N
Childhood	rs11342650	12	734601	D	R	0.452	cg26371957	12	739280	0.5515	14.6118	0.13308	3.29e-43	N
Childhood	rs2279018	12	673283	A	C	0.324	cg26371957	12	739280	0.58951	14.6058	0.14684	3.52e-43	N
Childhood	rs34257023	12	671800	T	G	0.334	cg26371957	12	739280	0.58034	14.5868	0.15331	4.4e-43	N
Childhood	rs2369392	12	751671	A	G	0.153	cg26371957	12	739280	0.37908	6.77692	0.11228	2.32e-11	N
Childhood	rs4980956	12	751723	A	C	0.154	cg26371957	12	739280	0.37851	6.77214	0.1121	2.4e-11	N
Childhood	rs11613701	12	753331	A	G	0.184	cg26371957	12	739280	-0.71016	-14.3615	0.1175	6.02e-42	N
Childhood	rs2535399	12	717477	C	A	0.458	cg26371957	12	739280	0.54459	14.2685	0.13114	1.76e-41	N
Childhood	rs12818223	12	751664	A	G	0.154	cg26371957	12	739280	0.3737	6.71734	0.10948	3.43e-11	N
Childhood	rs71447502	12	718484	G	T	0.286	cg26371957	12	739280	0.45679	10.1039	0.1312	1.02e-22	N
Childhood	rs11310736	12	730638	D	R	0.234	cg26371957	12	739280	0.61999	14.0839	0.14441	1.46e-40	N
Childhood	rs147722289	12	765606	I	R	0.183	cg26371957	12	739280	-0.70248	-14.0607	0.11701	1.91e-40	N
Childhood	rs61916657	12	672118	A	G	0.316	cg26371957	12	739280	0.56727	14.0393	0.14624	2.44e-40	N
Childhood	rs11614126	12	759345	A	G	0.182	cg26371957	12	739280	-0.70148	-14.0261	0.11698	2.83e-40	N
Childhood	rs11612275	12	771045	C	A	0.184	cg26371957	12	739280	-0.69333	-13.9995	0.11548	3.84e-40	N
Childhood	rs34336285	12	721769	T	G	0.134	cg26371957	12	739280	-0.39531	-6.68995	0.08176	4.1e-11	N
Childhood	rs141116030	12	756092	D	R	0.181	cg26371957	12	739280	-0.69479	-13.93	0.11698	8.46e-40	N
Childhood	rs75750647	12	747997	A	G	0.157	cg26371957	12	739280	0.37089	6.6628	0.11246	4.88e-11	N
Childhood	rs11611524	12	771552	G	C	0.184	cg26371957	12	739280	-0.68612	-13.8203	0.11542	2.93e-39	N
Childhood	rs6489662	12	726015	G	C	0.232	cg26371957	12	739280	0.61497	13.7764	0.14311	4.81e-39	N
Childhood	rs10849390	12	755252	G	A	0.194	cg26371957	12	739280	-0.66858	-13.7239	0.11064	8.69e-39	N
Childhood	rs7306791	12	723290	A	G	0.233	cg26371957	12	739280	0.61282	13.7202	0.14311	9.06e-39	N
Childhood	rs1052967	12	754276	G	A	0.193	cg26371957	12	739280	-0.66817	-13.7065	0.11061	1.06e-38	N
Childhood	rs2535395	12	713569	C	T	0.232	cg26371957	12	739280	0.61361	13.6866	0.14301	1.32e-38	N
Childhood	rs2535400	12	718202	A	G	0.232	cg26371957	12	739280	0.61361	13.6866	0.14301	1.32e-38	N
Childhood	rs11063823	12	710873	T	C	0.22	cg26371957	12	739280	-0.64661	-13.6859	0.11999	1.33e-38	N
Childhood	rs10849417	12	761560	A	T	0.279	cg26371957	12	739280	0.5833	13.6825	0.16507	1.38e-38	N
Childhood	rs17754970	12	773262	C	A	0.207	cg26371957	12	739280	0.54849	11.6842	0.12871	2.6e-29	N
Childhood	rs35557779	12	759757	G	C	0.279	cg26371957	12	739280	0.58301	13.6773	0.16495	1.47e-38	N
Childhood	rs61916682	12	779358	T	C	0.207	cg26371957	12	739280	0.54849	11.6842	0.12871	2.6e-29	N
Childhood	rs11064103	12	766741	T	C	0.281	cg26371957	12	739280	0.58055	13.6388	0.16512	2.26e-38	N
Childhood	rs11612359	12	730225	A	T	0.169	cg26371957	12	739280	-0.71409	-13.614	0.11692	2.98e-38	N
Childhood	rs12578245	12	744925	T	C	0.17	cg26371957	12	739280	-0.71266	-13.5926	0.11695	3.79e-38	N
Childhood	rs78871596	12	712704	C	T	0.13	cg26371957	12	739280	-0.39446	-6.61966	0.08217	6.45e-11	N
Childhood	rs2607920	12	711891	A	T	0.169	cg26371957	12	739280	-0.71035	-13.5151	0.11689	8.99e-38	N
Childhood	rs2535397	12	713712	G	A	0.169	cg26371957	12	739280	-0.71035	-13.5151	0.11689	8.99e-38	N
Childhood	rs2607918	12	715368	A	G	0.169	cg26371957	12	739280	-0.71035	-13.5151	0.11689	8.99e-38	N
Childhood	rs2075032	12	717138	G	A	0.169	cg26371957	12	739280	-0.71035	-13.5151	0.11689	8.99e-38	N
Childhood	rs2535405	12	719681	G	A	0.169	cg26371957	12	739280	-0.71035	-13.5151	0.11689	8.99e-38	N
Childhood	rs7135801	12	726187	A	C	0.169	cg26371957	12	739280	-0.71035	-13.5151	0.11689	8.99e-38	N
Childhood	rs11615697	12	726849	A	G	0.169	cg26371957	12	739280	-0.71035	-13.5151	0.11689	8.99e-38	N
Childhood	rs74396113	12	727168	T	G	0.169	cg26371957	12	739280	-0.71035	-13.5151	0.11689	8.99e-38	N
Childhood	rs79984117	12	727335	A	G	0.169	cg26371957	12	739280	-0.71035	-13.5151	0.11689	8.99e-38	N
Childhood	rs78592292	12	727620	A	G	0.169	cg26371957	12	739280	-0.71035	-13.5151	0.11689	8.99e-38	N
Childhood	rs149052300	12	729523	D	R	0.169	cg26371957	12	739280	-0.71035	-13.5151	0.11689	8.99e-38	N
Childhood	rs113593768	12	730959	A	G	0.169	cg26371957	12	739280	-0.71035	-13.5151	0.11689	8.99e-38	N
Childhood	rs76000667	12	735046	A	G	0.169	cg26371957	12	739280	-0.71035	-13.5151	0.11689	8.99e-38	N
Childhood	rs56203073	12	736116	C	T	0.169	cg26371957	12	739280	-0.71035	-13.5151	0.11689	8.99e-38	N
Childhood	rs55839256	12	740841	T	A	0.169	cg26371957	12	739280	-0.70967	-13.5114	0.11692	9.38e-38	N
Childhood	rs2061317	12	743927	G	A	0.169	cg26371957	12	739280	-0.70967	-13.5114	0.11692	9.38e-38	N
Childhood	rs12303868	12	768367	G	A	0.193	cg26371957	12	739280	-0.6592	-13.4675	0.11054	1.53e-37	N
Childhood	rs12301300	12	768377	T	C	0.193	cg26371957	12	739280	-0.6592	-13.4675	0.11054	1.53e-37	N
Childhood	rs12307171	12	768874	C	T	0.193	cg26371957	12	739280	-0.6592	-13.4675	0.11054	1.53e-37	N
Childhood	rs11064120	12	768966	T	C	0.193	cg26371957	12	739280	-0.6592	-13.4675	0.11054	1.53e-37	N
Childhood	rs11064121	12	769122	T	C	0.193	cg26371957	12	739280	-0.6592	-13.4675	0.11054	1.53e-37	N
Childhood	rs11064122	12	769230	A	C	0.193	cg26371957	12	739280	-0.6592	-13.4675	0.11054	1.53e-37	N
Childhood	rs11610339	12	769277	T	C	0.193	cg26371957	12	739280	-0.6592	-13.4675	0.11054	1.53e-37	N
Childhood	rs11608764	12	769312	A	G	0.193	cg26371957	12	739280	-0.6592	-13.4675	0.11054	1.53e-37	N
Childhood	rs12368326	12	763370	T	A	0.281	cg26371957	12	739280	0.57439	13.4622	0.16488	1.62e-37	N
Childhood	rs139179759	12	770241	D	R	0.192	cg26371957	12	739280	-0.65759	-13.4203	0.11051	2.58e-37	N
Childhood	rs12579728	12	770536	T	C	0.192	cg26371957	12	739280	-0.65759	-13.4203	0.11051	2.58e-37	N
Childhood	rs12579736	12	770541	T	C	0.192	cg26371957	12	739280	-0.65759	-13.4203	0.11051	2.58e-37	N
Childhood	rs146052060	12	765528	D	R	0.192	cg26371957	12	739280	-0.65996	-13.4093	0.11215	2.92e-37	N
Childhood	rs55779635	12	750992	T	C	0.17	cg26371957	12	739280	-0.70135	-13.3304	0.11689	6.98e-37	N
Childhood	rs11064128	12	770929	T	G	0.193	cg26371957	12	739280	-0.64941	-13.2858	0.10403	1.14e-36	N
Childhood	rs34798889	12	670808	C	G	0.303	cg26371957	12	739280	0.55085	13.2396	0.15007	1.9e-36	N
Childhood	rs11609955	12	771677	C	G	0.191	cg26371957	12	739280	-0.64525	-13.1686	0.10816	4.14e-36	N
Childhood	rs77384093	12	775336	T	C	0.159	cg26371957	12	739280	-0.68453	-13.1415	0.1124	5.57e-36	N
Childhood	rs11611269	12	776075	T	C	0.159	cg26371957	12	739280	-0.68453	-13.1415	0.1124	5.57e-36	N
Childhood	rs7315709	12	776097	C	A	0.159	cg26371957	12	739280	-0.68453	-13.1415	0.1124	5.57e-36	N
Childhood	rs7959599	12	777998	C	A	0.159	cg26371957	12	739280	-0.68453	-13.1415	0.1124	5.57e-36	N
Childhood	rs112852068	12	778691	T	C	0.159	cg26371957	12	739280	-0.68453	-13.1415	0.1124	5.57e-36	N
Childhood	rs112824854	12	778799	A	G	0.159	cg26371957	12	739280	-0.68453	-13.1415	0.1124	5.57e-36	N
Childhood	rs112920018	12	778807	G	A	0.159	cg26371957	12	739280	-0.68453	-13.1415	0.1124	5.57e-36	N
Childhood	rs78909452	12	779120	G	T	0.159	cg26371957	12	739280	-0.68453	-13.1415	0.1124	5.57e-36	N
Childhood	rs78225954	12	779142	G	A	0.159	cg26371957	12	739280	-0.68453	-13.1415	0.1124	5.57e-36	N
Childhood	rs74840038	12	779168	T	G	0.159	cg26371957	12	739280	-0.68453	-13.1415	0.1124	5.57e-36	N
Childhood	rs7137755	12	779470	T	C	0.159	cg26371957	12	739280	-0.68453	-13.1415	0.1124	5.57e-36	N
Childhood	rs7314661	12	779906	A	G	0.159	cg26371957	12	739280	-0.68453	-13.1415	0.1124	5.57e-36	N
Childhood	rs200124061	12	780793	I	R	0.159	cg26371957	12	739280	-0.68453	-13.1415	0.1124	5.57e-36	N
Childhood	rs11616050	12	783350	G	A	0.159	cg26371957	12	739280	-0.68323	-13.1113	0.1124	7.75e-36	N
Childhood	rs7955256	12	783987	G	A	0.159	cg26371957	12	739280	-0.68323	-13.1113	0.1124	7.75e-36	N
Childhood	rs7978345	12	784258	T	C	0.159	cg26371957	12	739280	-0.68323	-13.1113	0.1124	7.75e-36	N
Childhood	rs55800929	12	752360	A	G	0.165	cg26371957	12	739280	-0.69353	-13.0697	0.11622	1.22e-35	N
Childhood	rs139157130	12	768243	D	R	0.19	cg26371957	12	739280	-0.64294	-12.9705	0.11221	3.59e-35	N
Childhood	rs11064129	12	771103	G	A	0.191	cg26371957	12	739280	-0.63809	-12.9337	0.09752	5.36e-35	N
Childhood	rs9669247	12	752998	T	G	0.445	cg26371957	12	739280	0.49465	12.9094	0.15404	6.97e-35	N
Childhood	rs11063862	12	720782	C	A	0.109	cg26371957	12	739280	0.56288	8.9263	0.14188	2.77e-18	N
Childhood	rs11063864	12	720859	G	C	0.109	cg26371957	12	739280	0.56288	8.9263	0.14188	2.77e-18	N
Childhood	rs10633949	12	747583	I	R	0.171	cg26371957	12	739280	0.34898	6.5003	0.09201	1.38e-10	N
Childhood	rs11063942	12	735989	A	C	0.109	cg26371957	12	739280	0.56288	8.9263	0.14188	2.77e-18	N
Childhood	rs35926015	12	731403	A	G	0.185	cg26371957	12	739280	-0.40619	-7.93521	0.08473	6.78e-15	N
Childhood	rs1468624	12	673854	A	G	0.187	cg26371957	12	739280	-0.35042	-6.473	0.04683	1.64e-10	N
Childhood	rs10849359	12	737230	A	G	0.185	cg26371957	12	739280	-0.40619	-7.93521	0.08473	6.78e-15	N
Childhood	rs12312948	12	778475	G	A	0.376	cg26371957	12	739280	0.50134	12.6584	0.13793	1.03e-33	N
Childhood	rs7970800	12	777760	A	G	0.373	cg26371957	12	739280	0.4995	12.576	0.13116	2.49e-33	N
Childhood	rs1870200	12	782982	G	A	0.169	cg26371957	12	739280	-0.64206	-12.5368	0.10258	3.77e-33	N
Childhood	rs7958916	12	784043	C	T	0.169	cg26371957	12	739280	-0.64206	-12.5368	0.10258	3.77e-33	N
Childhood	rs34924938	12	781125	I	R	0.168	cg26371957	12	739280	-0.64185	-12.5221	0.10242	4.41e-33	N
Childhood	rs58425938	12	781654	G	A	0.168	cg26371957	12	739280	-0.64185	-12.5221	0.10242	4.41e-33	N
Childhood	rs11615483	12	782366	G	A	0.168	cg26371957	12	739280	-0.64185	-12.5221	0.10242	4.41e-33	N
Childhood	rs6489710	12	777008	T	G	0.373	cg26371957	12	739280	0.49615	12.4848	0.13083	6.55e-33	N
Childhood	rs4980959	12	772673	A	C	0.371	cg26371957	12	739280	0.49257	12.3327	0.12924	3.25e-32	N
Childhood	rs3809263	12	773456	T	C	0.371	cg26371957	12	739280	0.49257	12.3327	0.12924	3.25e-32	N
Childhood	rs2535398	12	713752	T	C	0.359	cg26371957	12	739280	-0.2829	-6.38055	0.03756	2.93e-10	N
Childhood	rs3782851	12	772458	T	C	0.061	cg26371957	12	739280	0.53909	6.33775	0.14677	3.82e-10	N
Childhood	rs10849372	12	740938	T	C	0.331	cg26371957	12	739280	-0.4963	-11.9838	0.10638	1.22e-30	N
Childhood	rs10849373	12	740961	A	G	0.331	cg26371957	12	739280	-0.4963	-11.9838	0.10638	1.22e-30	N
Childhood	rs201083426	12	768219	I	R	0.101	cg26371957	12	739280	0.44235	6.31889	0.15528	4.29e-10	N
Childhood	rs2535423	12	685491	C	G	0.136	cg26371957	12	739280	-0.69766	-11.9254	0.11283	2.23e-30	N
Childhood	rs11609783	12	735768	A	G	0.129	cg26371957	12	739280	-0.7091	-11.7943	0.11233	8.49e-30	N
Childhood	rs73037152	12	783956	C	A	0.069	cg26371957	12	739280	0.52929	6.6115	0.11895	6.8e-11	N
Childhood	rs7310239	12	723104	T	A	0.458	cg26371957	12	739280	0.47207	11.626	0.15451	4.67e-29	N
Childhood	rs10651759	12	717896	I	R	0.278	cg26371957	12	739280	0.50439	11.5889	0.11328	6.78e-29	N
Childhood	rs2535404	12	719663	T	C	0.278	cg26371957	12	739280	0.50439	11.5889	0.11328	6.78e-29	N
Childhood	rs11063848	12	717501	G	A	0.256	cg26371957	12	739280	-0.50994	-11.4484	0.10397	2.77e-28	N
Childhood	rs11063857	12	719335	T	C	0.256	cg26371957	12	739280	-0.50994	-11.4484	0.10397	2.77e-28	N
Childhood	rs2535413	12	679365	A	C	0.36	cg26371957	12	739280	-0.2697	-6.17086	0.05248	1.06e-09	N
Middle Age	rs1471132	12	751308	G	T	0.338	cg26371957	12	739280	0.69264	15.9951	0.15619	1.11e-49	N
Middle Age	rs2535413	12	679365	A	C	0.351	cg26371957	12	739280	-0.29009	-6.08851	0.03632	1.83e-09	N
Middle Age	rs2607940	12	680289	A	T	0.223	cg26371957	12	739280	-0.32755	-6.07703	0.06784	1.96e-09	N
Middle Age	rs74056408	12	727527	A	G	0.356	cg26371957	12	739280	-0.66326	-15.6627	0.14417	5.74e-48	N
Middle Age	rs111932820	12	751964	T	C	0.341	cg26371957	12	739280	0.67824	15.6362	0.1501	7.86e-48	N
Middle Age	rs4980955	12	742324	G	C	0.368	cg26371957	12	739280	0.65911	15.5376	0.15371	2.51e-47	N
Middle Age	rs2535414	12	679366	G	C	0.35	cg26371957	12	739280	-0.28908	-6.03554	0.03632	2.5e-09	N
Middle Age	rs12368326	12	763370	T	A	0.275	cg26371957	12	739280	0.66646	14.2959	0.14522	4.08e-41	N
Middle Age	rs35557779	12	759757	G	C	0.272	cg26371957	12	739280	0.667	14.2597	0.14623	6.13e-41	N
Middle Age	rs11064103	12	766741	T	C	0.275	cg26371957	12	739280	0.66639	14.2295	0.1459	8.6e-41	N
Middle Age	rs10849417	12	761560	A	T	0.274	cg26371957	12	739280	0.66223	14.1235	0.14623	2.82e-40	N
Middle Age	rs4980957	12	751753	T	C	0.496	cg26371957	12	739280	0.27193	5.96789	0.03334	3.73e-09	N
Middle Age	rs2535436	12	698634	A	G	0.234	cg26371957	12	739280	-0.31353	-5.95977	0.06132	3.91e-09	N
Middle Age	rs11342650	12	734601	D	R	0.439	cg26371957	12	739280	0.57297	13.7495	0.12379	1.79e-38	N
Middle Age	rs4980953	12	733703	T	A	0.441	cg26371957	12	739280	0.57095	13.6835	0.12308	3.69e-38	N
Middle Age	rs2607926	12	699444	C	T	0.234	cg26371957	12	739280	-0.3108	-5.92886	0.06294	4.68e-09	N
Middle Age	rs12832701	12	751499	T	C	0.327	cg26371957	12	739280	0.68546	15.6399	0.1576	7.52e-48	N
Middle Age	rs10849372	12	740938	T	C	0.356	cg26371957	12	739280	-0.56638	-13.144	0.11556	1.29e-35	N
Middle Age	rs10849373	12	740961	A	G	0.356	cg26371957	12	739280	-0.56638	-13.144	0.11556	1.29e-35	N
Middle Age	rs2535399	12	717477	C	A	0.446	cg26371957	12	739280	0.54855	13.1351	0.11991	1.41e-35	N
Middle Age	rs2535435	12	692908	A	G	0.406	cg26371957	12	739280	0.26022	5.66861	0.03556	2.06e-08	N
Middle Age	rs11063848	12	717501	G	A	0.282	cg26371957	12	739280	-0.59131	-13.0081	0.11301	5.49e-35	N
Middle Age	rs11063857	12	719335	T	C	0.282	cg26371957	12	739280	-0.59131	-13.0081	0.11301	5.49e-35	N
Middle Age	rs7968756	12	709529	T	G	0.238	cg26371957	12	739280	-0.31118	-5.89255	0.05724	5.77e-09	N
Middle Age	rs1860613	12	671670	T	C	0.428	cg26371957	12	739280	0.27379	5.8589	0.03719	7.01e-09	N
Middle Age	rs6489662	12	726015	G	C	0.228	cg26371957	12	739280	0.64286	12.6673	0.14235	2.01e-33	N
Middle Age	rs11310736	12	730638	D	R	0.23	cg26371957	12	739280	0.63612	12.4515	0.14653	1.9e-32	N
Middle Age	rs17754970	12	773262	C	A	0.2	cg26371957	12	739280	0.58671	10.9542	0.1311	5.54e-26	N
Middle Age	rs2535400	12	718202	A	G	0.229	cg26371957	12	739280	0.63005	12.3044	0.14264	8.68e-32	N
Middle Age	rs11063823	12	710873	T	C	0.212	cg26371957	12	739280	-0.62796	-12.2846	0.11395	1.06e-31	N
Middle Age	rs7306791	12	723290	A	G	0.229	cg26371957	12	739280	0.62532	12.2542	0.14178	1.45e-31	N
Middle Age	rs2535395	12	713569	C	T	0.229	cg26371957	12	739280	0.62644	12.2216	0.14239	2.03e-31	N
Middle Age	rs61916675	12	751514	G	A	0.355	cg26371957	12	739280	-0.52984	-11.9932	0.1074	2.07e-30	N
Middle Age	rs12312948	12	778475	G	A	0.365	cg26371957	12	739280	0.53248	11.9164	0.08828	4.5e-30	N
Middle Age	rs6489710	12	777008	T	G	0.363	cg26371957	12	739280	0.5287	11.8451	0.08799	9.2e-30	N
Middle Age	rs7970800	12	777760	A	G	0.363	cg26371957	12	739280	0.5287	11.8451	0.08799	9.2e-30	N
Middle Age	rs7136756	12	756901	A	G	0.341	cg26371957	12	739280	-0.52354	-11.8333	0.10279	1.04e-29	N
Middle Age	rs4980959	12	772673	A	C	0.362	cg26371957	12	739280	0.52682	11.8139	0.08711	1.26e-29	N
Middle Age	rs3809263	12	773456	T	C	0.362	cg26371957	12	739280	0.52682	11.8139	0.08711	1.26e-29	N
Middle Age	rs201841809	12	763870	D	R	0.334	cg26371957	12	739280	-0.52002	-11.772	0.09822	1.91e-29	N
Middle Age	rs60759266	12	763872	A	C	0.334	cg26371957	12	739280	-0.52002	-11.772	0.09822	1.91e-29	N
Middle Age	rs12826888	12	718762	T	C	0.264	cg26371957	12	739280	-0.55652	-11.6393	0.10325	7.17e-29	N
Middle Age	rs142413763	12	710710	A	G	0.046	cg26371957	12	739280	-0.6065	-5.66862	0.08605	2.06e-08	N
Middle Age	rs2535431	12	691948	T	A	0.418	cg26371957	12	739280	0.25893	5.64863	0.03212	2.31e-08	N
Middle Age	rs61916682	12	779358	T	C	0.2	cg26371957	12	739280	0.57783	10.7621	0.13103	3.4e-25	N
Middle Age	rs10849334	12	719312	G	A	0.285	cg26371957	12	739280	0.51651	10.5796	0.11371	1.87e-24	N
Middle Age	rs3782851	12	772458	T	C	0.063	cg26371957	12	739280	0.53152	5.59673	0.14182	3.08e-08	N
Middle Age	rs10849333	12	719311	T	G	0.286	cg26371957	12	739280	0.5139	10.5146	0.11371	3.4e-24	N
Middle Age	rs10651759	12	717896	I	R	0.27	cg26371957	12	739280	0.51883	10.4551	0.1238	5.89e-24	N
Middle Age	rs2535404	12	719663	T	C	0.27	cg26371957	12	739280	0.51883	10.4551	0.1238	5.89e-24	N
Middle Age	rs71447502	12	718484	G	T	0.284	cg26371957	12	739280	0.5082	10.3045	0.11237	2.33e-23	N
Middle Age	rs34257023	12	671800	T	G	0.326	cg26371957	12	739280	0.46617	10.299	0.07786	2.45e-23	N
Middle Age	rs146721758	12	718958	I	R	0.282	cg26371957	12	739280	0.50652	10.2701	0.11271	3.19e-23	N
Middle Age	rs2279018	12	673283	A	C	0.31	cg26371957	12	739280	0.47447	10.2008	0.0775	5.97e-23	N
Middle Age	rs111677314	12	710727	T	A	0.167	cg26371957	12	739280	0.60152	10.1984	0.14302	6.1e-23	N
Middle Age	rs61916677	12	759441	A	G	0.169	cg26371957	12	739280	0.58005	10.1979	0.13875	6.13e-23	N
Middle Age	rs11063811	12	709693	C	G	0.092	cg26371957	12	739280	-0.43549	-5.54629	0.02481	4.06e-08	N
Middle Age	rs7310239	12	723104	T	A	0.453	cg26371957	12	739280	0.44257	10.1223	0.09346	1.21e-22	N
Middle Age	rs2607928	12	697485	T	C	0.482	cg26371957	12	739280	-0.42915	-10.1169	0.05464	1.27e-22	N
Middle Age	rs2607927	12	697633	G	C	0.482	cg26371957	12	739280	-0.42764	-10.0926	0.05428	1.58e-22	N
Middle Age	rs12369801	12	707956	C	T	0.483	cg26371957	12	739280	-0.43285	-9.98861	0.05113	3.99e-22	N
Middle Age	rs7307464	12	708027	G	A	0.482	cg26371957	12	739280	-0.43257	-9.96453	0.05128	4.95e-22	N
Middle Age	rs7298783	12	708043	T	C	0.482	cg26371957	12	739280	-0.43257	-9.96453	0.05128	4.95e-22	N
Middle Age	rs61916680	12	771785	A	G	0.244	cg26371957	12	739280	0.49872	9.82045	0.09842	1.76e-21	N
Middle Age	rs7295886	12	708696	A	G	0.486	cg26371957	12	739280	-0.4284	-9.81648	0.05297	1.83e-21	N
Middle Age	rs2607925	12	699791	C	T	0.49	cg26371957	12	739280	-0.41382	-9.77953	0.05428	2.52e-21	N
Middle Age	rs7299328	12	709098	A	C	0.488	cg26371957	12	739280	-0.42245	-9.68079	0.05137	5.97e-21	N
Middle Age	rs11063803	12	708285	T	A	0.489	cg26371957	12	739280	-0.42349	-9.65155	0.05137	7.69e-21	N
Middle Age	rs11063804	12	708318	C	T	0.49	cg26371957	12	739280	-0.42349	-9.65155	0.05137	7.69e-21	N
Middle Age	rs11063806	12	708597	G	A	0.488	cg26371957	12	739280	-0.41887	-9.58844	0.0509	1.33e-20	N
Middle Age	rs2607920	12	711891	A	T	0.153	cg26371957	12	739280	-0.5711	-9.57754	0.11075	1.46e-20	N
Middle Age	rs2535397	12	713712	G	A	0.153	cg26371957	12	739280	-0.5711	-9.57754	0.11075	1.46e-20	N
Middle Age	rs2607918	12	715368	A	G	0.153	cg26371957	12	739280	-0.5711	-9.57754	0.11075	1.46e-20	N
Middle Age	rs2075032	12	717138	G	A	0.153	cg26371957	12	739280	-0.5711	-9.57754	0.11075	1.46e-20	N
Middle Age	rs2535405	12	719681	G	A	0.153	cg26371957	12	739280	-0.5711	-9.57754	0.11075	1.46e-20	N
Middle Age	rs7135801	12	726187	A	C	0.153	cg26371957	12	739280	-0.5711	-9.57754	0.11075	1.46e-20	N
Middle Age	rs11615697	12	726849	A	G	0.153	cg26371957	12	739280	-0.5711	-9.57754	0.11075	1.46e-20	N
Middle Age	rs74396113	12	727168	T	G	0.153	cg26371957	12	739280	-0.5711	-9.57754	0.11075	1.46e-20	N
Middle Age	rs79984117	12	727335	A	G	0.153	cg26371957	12	739280	-0.5711	-9.57754	0.11075	1.46e-20	N
Middle Age	rs78592292	12	727620	A	G	0.153	cg26371957	12	739280	-0.5711	-9.57754	0.11075	1.46e-20	N
Middle Age	rs149052300	12	729523	D	R	0.153	cg26371957	12	739280	-0.5711	-9.57754	0.11075	1.46e-20	N
Middle Age	rs113593768	12	730959	A	G	0.153	cg26371957	12	739280	-0.5711	-9.57754	0.11075	1.46e-20	N
Middle Age	rs76000667	12	735046	A	G	0.153	cg26371957	12	739280	-0.5711	-9.57754	0.11075	1.46e-20	N
Middle Age	rs56203073	12	736116	C	T	0.153	cg26371957	12	739280	-0.5711	-9.57754	0.11075	1.46e-20	N
Middle Age	rs7979407	12	737095	T	C	0.153	cg26371957	12	739280	-0.5711	-9.57754	0.11075	1.46e-20	N
Middle Age	rs55839256	12	740841	T	A	0.154	cg26371957	12	739280	-0.5711	-9.57754	0.11075	1.46e-20	N
Middle Age	rs2061317	12	743927	G	A	0.154	cg26371957	12	739280	-0.5711	-9.57754	0.11075	1.46e-20	N
Middle Age	rs55779635	12	750992	T	C	0.154	cg26371957	12	739280	-0.5711	-9.57754	0.11075	1.46e-20	N
Middle Age	rs12578245	12	744925	T	C	0.156	cg26371957	12	739280	-0.56737	-9.54655	0.11075	1.9e-20	N
Middle Age	rs55800929	12	752360	A	G	0.153	cg26371957	12	739280	-0.56686	-9.4879	0.11057	3.15e-20	N
Middle Age	rs34798889	12	670808	C	G	0.293	cg26371957	12	739280	0.44888	9.46939	0.06318	3.69e-20	N
Middle Age	rs11612359	12	730225	A	T	0.154	cg26371957	12	739280	-0.56337	-9.44217	0.11057	4.65e-20	N
Middle Age	rs181601255	12	710530	A	G	0.154	cg26371957	12	739280	0.58983	9.43145	0.14298	5.09e-20	N
Middle Age	rs11612275	12	771045	C	A	0.182	cg26371957	12	739280	-0.52472	-9.40279	0.10074	6.5e-20	N
Middle Age	rs11613701	12	753331	A	G	0.176	cg26371957	12	739280	-0.5292	-9.34719	0.10427	1.04e-19	N
Middle Age	rs2109551	12	710523	C	T	0.052	cg26371957	12	739280	-0.57085	-5.44093	0.07424	7.21e-08	N
Middle Age	rs34289424	12	709516	C	A	0.489	cg26371957	12	739280	0.41555	9.30895	0.05382	1.44e-19	N
Middle Age	rs147722289	12	765606	I	R	0.177	cg26371957	12	739280	-0.52633	-9.28403	0.0999	1.77e-19	N
Middle Age	rs7969886	12	781993	T	C	0.417	cg26371957	12	739280	0.40906	9.26736	0.06892	2.04e-19	N
Middle Age	rs76914074	12	768745	G	A	0.179	cg26371957	12	739280	-0.52409	-9.26593	0.10025	2.06e-19	N
Middle Age	rs11611524	12	771552	G	C	0.181	cg26371957	12	739280	-0.51765	-9.26137	0.09976	2.14e-19	N
Middle Age	rs36013318	12	720548	T	G	0.203	cg26371957	12	739280	-0.44383	-8.05022	0.09103	3.29e-15	N
Middle Age	rs12311862	12	671243	C	T	0.286	cg26371957	12	739280	0.46599	9.25216	0.09448	2.32e-19	N
Middle Age	rs34336285	12	721769	T	G	0.144	cg26371957	12	739280	-0.35629	-5.42522	0.05843	7.85e-08	N
Middle Age	rs11063979	12	741219	G	C	0.109	cg26371957	12	739280	0.64418	9.19623	0.11701	3.7e-19	N
Middle Age	rs11063989	12	744129	G	A	0.109	cg26371957	12	739280	0.64418	9.19623	0.11701	3.7e-19	N
Middle Age	rs11614126	12	759345	A	G	0.176	cg26371957	12	739280	-0.5215	-9.18241	0.09976	4.15e-19	N
Middle Age	rs75632426	12	732859	T	C	0.119	cg26371957	12	739280	0.61028	9.11052	0.11715	7.55e-19	N
Middle Age	rs56285241	12	736859	A	G	0.119	cg26371957	12	739280	0.61028	9.11052	0.11715	7.55e-19	N
Middle Age	rs12369036	12	731402	T	C	0.11	cg26371957	12	739280	0.63564	9.10216	0.11718	8.09e-19	N
Middle Age	rs11063942	12	735989	A	C	0.11	cg26371957	12	739280	0.63564	9.10216	0.11718	8.09e-19	N
Middle Age	rs12370938	12	738657	C	T	0.11	cg26371957	12	739280	0.63564	9.10216	0.11718	8.09e-19	N
Middle Age	rs185544348	12	739082	C	T	0.11	cg26371957	12	739280	0.63564	9.10216	0.11718	8.09e-19	N
Middle Age	rs59288136	12	690677	T	C	0.174	cg26371957	12	739280	0.51106	9.08724	0.14157	9.15e-19	N
Middle Age	rs141116030	12	756092	D	R	0.176	cg26371957	12	739280	-0.51178	-9.04438	0.10031	1.3e-18	N
Middle Age	rs56241723	12	722834	A	G	0.118	cg26371957	12	739280	0.60475	9.00127	0.11701	1.86e-18	N
Middle Age	rs56061480	12	722843	A	G	0.118	cg26371957	12	739280	0.60475	9.00127	0.11701	1.86e-18	N
Middle Age	rs11063874	12	723374	T	A	0.118	cg26371957	12	739280	0.60475	9.00127	0.11701	1.86e-18	N
Middle Age	rs78674560	12	727583	A	C	0.118	cg26371957	12	739280	0.60475	9.00127	0.11701	1.86e-18	N
Middle Age	rs74516064	12	727957	A	G	0.118	cg26371957	12	739280	0.60475	9.00127	0.11701	1.86e-18	N
Middle Age	rs76108532	12	728207	A	T	0.118	cg26371957	12	739280	0.60475	9.00127	0.11701	1.86e-18	N
Middle Age	rs74742609	12	728360	G	A	0.118	cg26371957	12	739280	0.60475	9.00127	0.11701	1.86e-18	N
Middle Age	rs77353687	12	728369	C	G	0.118	cg26371957	12	739280	0.60475	9.00127	0.11701	1.86e-18	N
Middle Age	rs77885270	12	728588	A	G	0.118	cg26371957	12	739280	0.60475	9.00127	0.11701	1.86e-18	N
Middle Age	rs11063861	12	720311	A	C	0.109	cg26371957	12	739280	0.6299	8.99046	0.11715	2.03e-18	N
Middle Age	rs72495430	12	720397	I	R	0.109	cg26371957	12	739280	0.6299	8.99046	0.11715	2.03e-18	N
Middle Age	rs11063862	12	720782	C	A	0.109	cg26371957	12	739280	0.6299	8.99046	0.11715	2.03e-18	N
Middle Age	rs11063864	12	720859	G	C	0.109	cg26371957	12	739280	0.6299	8.99046	0.11715	2.03e-18	N
Middle Age	rs11063868	12	721388	A	G	0.109	cg26371957	12	739280	0.6299	8.99046	0.11715	2.03e-18	N
Middle Age	rs75812775	12	728564	T	C	0.109	cg26371957	12	739280	0.6299	8.99046	0.11715	2.03e-18	N
Middle Age	rs2607933	12	696886	G	A	0.422	cg26371957	12	739280	-0.3583	-8.00204	0.04002	4.73e-15	N
Middle Age	rs4639990	12	710605	A	G	0.21	cg26371957	12	739280	-0.4787	-8.91734	0.08639	3.69e-18	N
Middle Age	rs55829986	12	729919	T	C	0.108	cg26371957	12	739280	0.62751	8.91164	0.11687	3.87e-18	N
Middle Age	rs11064129	12	771103	G	A	0.187	cg26371957	12	739280	-0.48375	-8.76269	0.09807	1.29e-17	N
Middle Age	rs73596299	12	733408	G	A	0.079	cg26371957	12	739280	-0.70882	-8.75484	0.1402	1.38e-17	N
Middle Age	rs77311665	12	736378	C	T	0.079	cg26371957	12	739280	-0.70882	-8.75484	0.1402	1.38e-17	N
Middle Age	rs73598112	12	739332	T	A	0.079	cg26371957	12	739280	-0.70882	-8.75484	0.1402	1.38e-17	N
Middle Age	rs146052060	12	765528	D	R	0.186	cg26371957	12	739280	-0.48614	-8.71206	0.09822	1.94e-17	N
Middle Age	rs11609955	12	771677	C	G	0.191	cg26371957	12	739280	-0.47966	-8.70857	0.09807	1.99e-17	N
Middle Age	rs117957685	12	711827	T	C	0.079	cg26371957	12	739280	-0.69648	-8.70289	0.13542	2.09e-17	N
Middle Age	rs145063760	12	713664	T	C	0.079	cg26371957	12	739280	-0.69648	-8.70289	0.13542	2.09e-17	N
Middle Age	rs73596266	12	716074	A	G	0.079	cg26371957	12	739280	-0.69648	-8.70289	0.13542	2.09e-17	N
Middle Age	rs73596277	12	719011	T	G	0.079	cg26371957	12	739280	-0.69648	-8.70289	0.13542	2.09e-17	N
Middle Age	rs111479309	12	720735	T	C	0.079	cg26371957	12	739280	-0.69648	-8.70289	0.13542	2.09e-17	N
Middle Age	rs111468587	12	724620	A	G	0.079	cg26371957	12	739280	-0.69648	-8.70289	0.13542	2.09e-17	N
Middle Age	rs147270299	12	726394	D	R	0.079	cg26371957	12	739280	-0.69648	-8.70289	0.13542	2.09e-17	N
Middle Age	rs114124187	12	730461	T	A	0.079	cg26371957	12	739280	-0.69648	-8.70289	0.13542	2.09e-17	N
Middle Age	rs12303868	12	768367	G	A	0.188	cg26371957	12	739280	-0.48453	-8.69995	0.09856	2.14e-17	N
Middle Age	rs12301300	12	768377	T	C	0.188	cg26371957	12	739280	-0.48453	-8.69995	0.09856	2.14e-17	N
Middle Age	rs12307171	12	768874	C	T	0.188	cg26371957	12	739280	-0.48453	-8.69995	0.09856	2.14e-17	N
Middle Age	rs11064120	12	768966	T	C	0.188	cg26371957	12	739280	-0.48453	-8.69995	0.09856	2.14e-17	N
Middle Age	rs11064121	12	769122	T	C	0.188	cg26371957	12	739280	-0.48453	-8.69995	0.09856	2.14e-17	N
Middle Age	rs11064122	12	769230	A	C	0.188	cg26371957	12	739280	-0.48453	-8.69995	0.09856	2.14e-17	N
Middle Age	rs11610339	12	769277	T	C	0.188	cg26371957	12	739280	-0.48453	-8.69995	0.09856	2.14e-17	N
Middle Age	rs11608764	12	769312	A	G	0.188	cg26371957	12	739280	-0.48453	-8.69995	0.09856	2.14e-17	N
Middle Age	rs139179759	12	770241	D	R	0.188	cg26371957	12	739280	-0.48453	-8.69995	0.09856	2.14e-17	N
Middle Age	rs12579728	12	770536	T	C	0.188	cg26371957	12	739280	-0.48453	-8.69995	0.09856	2.14e-17	N
Middle Age	rs12579736	12	770541	T	C	0.188	cg26371957	12	739280	-0.48453	-8.69995	0.09856	2.14e-17	N
Middle Age	rs1052967	12	754276	G	A	0.186	cg26371957	12	739280	-0.48241	-8.68975	0.09892	2.32e-17	N
Middle Age	rs10849390	12	755252	G	A	0.186	cg26371957	12	739280	-0.48241	-8.68975	0.09892	2.32e-17	N
Middle Age	rs740893	12	676209	G	C	0.197	cg26371957	12	739280	0.48588	8.65842	0.12297	2.97e-17	N
Middle Age	rs200093042	12	739063	D	R	0.09	cg26371957	12	739280	-0.65969	-8.64139	0.12971	3.41e-17	N
Middle Age	rs115104227	12	751858	C	G	0.085	cg26371957	12	739280	-0.63084	-7.96046	0.14014	6.45e-15	N
Middle Age	rs2607934	12	696863	G	A	0.424	cg26371957	12	739280	-0.3568	-7.95744	0.03988	6.59e-15	N
Middle Age	rs74407257	12	743169	C	T	0.078	cg26371957	12	739280	-0.69886	-8.5897	0.14017	5.13e-17	N
Middle Age	rs73034189	12	674099	A	C	0.194	cg26371957	12	739280	0.48436	8.56554	0.12301	6.21e-17	N
Middle Age	rs139157130	12	768243	D	R	0.185	cg26371957	12	739280	-0.48016	-8.54274	0.09756	7.44e-17	N
Middle Age	rs117461373	12	713156	A	G	0.079	cg26371957	12	739280	-0.68667	-8.53938	0.13539	7.64e-17	N
Middle Age	rs145983369	12	726246	G	C	0.079	cg26371957	12	739280	-0.68667	-8.53938	0.13539	7.64e-17	N
Middle Age	rs11610368	12	771790	A	G	0.188	cg26371957	12	739280	-0.47131	-8.51974	0.09697	8.91e-17	N
Middle Age	rs117243637	12	721469	T	A	0.078	cg26371957	12	739280	-0.68696	-8.51466	0.13536	9.28e-17	N
Middle Age	rs11064128	12	770929	T	G	0.188	cg26371957	12	739280	-0.47463	-8.5045	0.09789	1e-16	N
Middle Age	rs77384093	12	775336	T	C	0.157	cg26371957	12	739280	-0.50042	-8.43605	0.09843	1.72e-16	N
Middle Age	rs11611269	12	776075	T	C	0.157	cg26371957	12	739280	-0.50042	-8.43605	0.09843	1.72e-16	N
Middle Age	rs7315709	12	776097	C	A	0.157	cg26371957	12	739280	-0.50042	-8.43605	0.09843	1.72e-16	N
Middle Age	rs7959599	12	777998	C	A	0.157	cg26371957	12	739280	-0.50042	-8.43605	0.09843	1.72e-16	N
Middle Age	rs112852068	12	778691	T	C	0.157	cg26371957	12	739280	-0.50042	-8.43605	0.09843	1.72e-16	N
Middle Age	rs112824854	12	778799	A	G	0.157	cg26371957	12	739280	-0.50042	-8.43605	0.09843	1.72e-16	N
Middle Age	rs112920018	12	778807	G	A	0.157	cg26371957	12	739280	-0.50042	-8.43605	0.09843	1.72e-16	N
Middle Age	rs78909452	12	779120	G	T	0.157	cg26371957	12	739280	-0.50042	-8.43605	0.09843	1.72e-16	N
Middle Age	rs78225954	12	779142	G	A	0.157	cg26371957	12	739280	-0.50042	-8.43605	0.09843	1.72e-16	N
Middle Age	rs74840038	12	779168	T	G	0.157	cg26371957	12	739280	-0.50042	-8.43605	0.09843	1.72e-16	N
Middle Age	rs7137755	12	779470	T	C	0.157	cg26371957	12	739280	-0.50042	-8.43605	0.09843	1.72e-16	N
Middle Age	rs7314661	12	779906	A	G	0.157	cg26371957	12	739280	-0.50042	-8.43605	0.09843	1.72e-16	N
Middle Age	rs200124061	12	780793	I	R	0.157	cg26371957	12	739280	-0.50042	-8.43605	0.09843	1.72e-16	N
Middle Age	rs2535386	12	703925	T	A	0.283	cg26371957	12	739280	-0.40701	-8.4336	0.06745	1.75e-16	N
Middle Age	rs61916664	12	727508	A	G	0.477	cg26371957	12	739280	-0.86123	-25.1603	0.19442	2.03e-101	N
Middle Age	rs7978345	12	784258	T	C	0.156	cg26371957	12	739280	-0.4984	-8.33698	0.0979	3.7e-16	N
Middle Age	rs11616050	12	783350	G	A	0.157	cg26371957	12	739280	-0.49599	-8.30118	0.09788	4.88e-16	N
Middle Age	rs7955256	12	783987	G	A	0.157	cg26371957	12	739280	-0.49599	-8.30118	0.09788	4.88e-16	N
Middle Age	rs2607930	12	697182	G	A	0.225	cg26371957	12	739280	-0.34239	-6.39458	0.063	2.85e-10	N
Middle Age	rs35926015	12	731403	A	G	0.205	cg26371957	12	739280	-0.45135	-8.20875	0.09129	9.92e-16	N
Middle Age	rs11063910	12	732520	C	A	0.205	cg26371957	12	739280	-0.45135	-8.20875	0.09129	9.92e-16	N
Middle Age	rs10849359	12	737230	A	G	0.205	cg26371957	12	739280	-0.45135	-8.20875	0.09129	9.92e-16	N
Middle Age	rs35981192	12	727861	C	G	0.204	cg26371957	12	739280	-0.44993	-8.17403	0.09129	1.29e-15	N
Middle Age	rs12309939	12	730460	A	T	0.203	cg26371957	12	739280	-0.44993	-8.17403	0.09129	1.29e-15	N
Middle Age	rs12227328	12	719236	C	T	0.203	cg26371957	12	739280	-0.44383	-8.05022	0.09103	3.29e-15	N
Middle Age	rs56007076	12	723108	A	T	0.203	cg26371957	12	739280	-0.44383	-8.05022	0.09103	3.29e-15	N
Middle Age	rs35239954	12	723112	A	T	0.203	cg26371957	12	739280	-0.44383	-8.05022	0.09103	3.29e-15	N
Middle Age	rs12231386	12	726308	C	G	0.203	cg26371957	12	739280	-0.44383	-8.05022	0.09103	3.29e-15	N
Middle Age	rs2607935	12	696818	G	A	0.424	cg26371957	12	739280	-0.35796	-7.97743	0.04002	5.68e-15	N
Middle Age	rs73037152	12	783956	C	A	0.071	cg26371957	12	739280	0.56774	6.35209	0.1427	3.71e-10	N
Middle Age	rs34924938	12	781125	I	R	0.166	cg26371957	12	739280	-0.46034	-7.88748	0.09735	1.11e-14	N
Middle Age	rs58425938	12	781654	G	A	0.166	cg26371957	12	739280	-0.46034	-7.88748	0.09735	1.11e-14	N
Middle Age	rs11615483	12	782366	G	A	0.166	cg26371957	12	739280	-0.46034	-7.88748	0.09735	1.11e-14	N
Middle Age	rs9669247	12	752998	T	G	0.447	cg26371957	12	739280	0.50209	11.2154	0.10885	4.54e-27	N
Middle Age	rs1870200	12	782982	G	A	0.166	cg26371957	12	739280	-0.45557	-7.75275	0.09678	2.98e-14	N
Middle Age	rs7958916	12	784043	C	T	0.166	cg26371957	12	739280	-0.45557	-7.75275	0.09678	2.98e-14	N
Middle Age	rs2607932	12	696910	C	T	0.431	cg26371957	12	739280	-0.34302	-7.68976	0.04002	4.7e-14	N
Middle Age	rs2607931	12	696912	G	C	0.431	cg26371957	12	739280	-0.34302	-7.68976	0.04002	4.7e-14	N
Middle Age	rs722097	12	714842	A	G	0.475	cg26371957	12	739280	-0.34106	-7.58205	0.07131	1.02e-13	N
Middle Age	rs2607917	12	716051	A	G	0.475	cg26371957	12	739280	-0.34106	-7.58205	0.07131	1.02e-13	N
Middle Age	rs12367803	12	727344	G	A	0.065	cg26371957	12	739280	0.69316	7.54027	0.11006	1.38e-13	N
Middle Age	rs12370021	12	681639	T	G	0.096	cg26371957	12	739280	0.56404	7.50445	0.12452	1.77e-13	N
Middle Age	rs11837457	12	686983	G	A	0.096	cg26371957	12	739280	0.5645	7.49061	0.12435	1.96e-13	N
Middle Age	rs61919360	12	679550	T	C	0.099	cg26371957	12	739280	0.55085	7.41323	0.12452	3.38e-13	N
Middle Age	rs113397033	12	689584	C	T	0.097	cg26371957	12	739280	0.55531	7.39954	0.12435	3.72e-13	N
Middle Age	rs1052454	12	672351	A	C	0.353	cg26371957	12	739280	-0.3404	-7.39017	0.05627	3.97e-13	N
Middle Age	rs9861	12	672372	A	G	0.355	cg26371957	12	739280	-0.34066	-7.38572	0.05659	4.1e-13	N
Middle Age	rs113969650	12	690402	G	A	0.096	cg26371957	12	739280	0.55565	7.36446	0.1239	4.75e-13	N
Middle Age	rs2535387	12	704776	G	A	0.492	cg26371957	12	739280	-0.41028	-9.70121	0.05311	5e-21	N
Middle Age	rs10849328	12	712619	T	A	0.205	cg26371957	12	739280	-0.40603	-7.32381	0.08644	6.31e-13	N
Middle Age	rs61916657	12	672118	A	G	0.305	cg26371957	12	739280	0.45216	9.68717	0.06602	5.65e-21	N
Middle Age	rs78825267	12	734480	A	G	0.078	cg26371957	12	739280	-0.69886	-8.5897	0.14017	5.13e-17	N
Middle Age	rs74515234	12	771016	T	C	0.084	cg26371957	12	739280	-0.5715	-7.13529	0.13199	2.31e-12	N
Middle Age	rs142305485	12	782428	D	R	0.085	cg26371957	12	739280	-0.56217	-7.0533	0.13199	4.02e-12	N
Middle Age	rs2535426	12	686076	G	T	0.158	cg26371957	12	739280	-0.42819	-7.04096	0.09223	4.37e-12	N
Middle Age	rs145570683	12	710978	G	A	0.038	cg26371957	12	739280	-0.78311	-6.96444	0.13999	7.29e-12	N
Middle Age	rs2159599	12	710441	G	A	0.233	cg26371957	12	739280	-0.36743	-6.96149	0.08332	7.43e-12	N
Middle Age	rs12370658	12	703294	G	A	0.066	cg26371957	12	739280	0.62544	6.93949	0.12207	8.6e-12	N
Middle Age	rs11609783	12	735768	A	G	0.111	cg26371957	12	739280	-0.48828	-6.92789	0.10243	9.29e-12	N
Middle Age	rs2369392	12	751671	A	G	0.148	cg26371957	12	739280	0.43112	6.89499	0.07023	1.16e-11	N
Middle Age	rs2369393	12	751949	A	G	0.148	cg26371957	12	739280	0.43112	6.89499	0.07023	1.16e-11	N
Middle Age	rs4980956	12	751723	A	C	0.148	cg26371957	12	739280	0.42929	6.87255	0.0701	1.34e-11	N
Middle Age	rs80001503	12	679978	T	C	0.096	cg26371957	12	739280	0.52253	6.81897	0.07691	1.91e-11	N
Middle Age	rs201083426	12	768219	I	R	0.102	cg26371957	12	739280	0.51423	6.70412	0.14694	4.02e-11	N
Middle Age	rs7303000	12	750401	G	A	0.486	cg26371957	12	739280	0.30187	6.6803	0.03977	4.69e-11	N
Middle Age	rs75750647	12	747997	A	G	0.149	cg26371957	12	739280	0.41546	6.67481	0.06197	4.86e-11	N
Middle Age	rs12818223	12	751664	A	G	0.15	cg26371957	12	739280	0.41387	6.62698	0.06975	6.6e-11	N
Middle Age	rs1531227	12	688340	C	A	0.413	cg26371957	12	739280	0.25063	5.46636	0.03358	6.28e-08	N
Middle Age	rs2535388	12	705734	C	G	0.228	cg26371957	12	739280	-0.34614	-6.52595	0.06312	1.25e-10	N
Middle Age	rs2535389	12	706125	C	G	0.228	cg26371957	12	739280	-0.34515	-6.50731	0.06309	1.41e-10	N
Middle Age	rs2535427	12	686170	T	C	0.222	cg26371957	12	739280	-0.34662	-6.47658	0.07237	1.71e-10	N
Middle Age	rs34038797	12	740009	G	C	0.472	cg26371957	12	739280	0.95502	30.1369	0.2089	8.22e-131	N
Middle Age	rs55763859	12	714910	T	C	0.074	cg26371957	12	739280	0.47036	5.45824	0.1534	6.57e-08	N
Middle Age	rs10633949	12	747583	I	R	0.16	cg26371957	12	739280	0.39148	6.45135	0.05444	2e-10	N
Middle Age	rs2607936	12	696078	A	G	0.22	cg26371957	12	739280	-0.34587	-6.42666	0.06469	2.34e-10	N
Middle Age	rs10849312	12	707906	T	C	0.226	cg26371957	12	739280	-0.34328	-6.41331	0.06467	2.54e-10	N
Middle Age	rs10849313	12	708321	A	G	0.226	cg26371957	12	739280	-0.34328	-6.41331	0.06467	2.54e-10	N
Middle Age	rs10774355	12	708373	C	G	0.226	cg26371957	12	739280	-0.34328	-6.41331	0.06467	2.54e-10	N
Middle Age	rs10774356	12	708444	C	G	0.226	cg26371957	12	739280	-0.34328	-6.41331	0.06467	2.54e-10	N
Middle Age	rs2535423	12	685491	C	G	0.118	cg26371957	12	739280	-0.44472	-6.40388	0.10259	2.69e-10	N
Middle Age	rs66492167	12	695301	I	R	0.225	cg26371957	12	739280	-0.34239	-6.39458	0.063	2.85e-10	N
Middle Age	rs2607924	12	700675	G	C	0.225	cg26371957	12	739280	-0.34239	-6.39458	0.063	2.85e-10	N
Middle Age	rs2369391	12	751609	C	A	0.484	cg26371957	12	739280	0.82141	23.0704	0.19099	3.8e-89	N
Middle Age	rs7487827	12	751619	A	T	0.485	cg26371957	12	739280	0.82064	22.9332	0.19099	2.4e-88	N
Middle Age	rs2535403	12	718885	T	C	0.449	cg26371957	12	739280	-0.79236	-21.8106	0.17574	7.94e-82	N
Middle Age	rs7308247	12	708626	G	A	0.225	cg26371957	12	739280	-0.34068	-6.33359	0.06138	4.16e-10	N
Middle Age	rs11064006	12	746208	T	A	0.468	cg26371957	12	739280	-0.28408	-6.30211	0.03405	5.04e-10	N
Middle Age	rs2535385	12	703841	C	G	0.225	cg26371957	12	739280	-0.3356	-6.28627	0.06466	5.55e-10	N
Middle Age	rs77797953	12	680676	G	A	0.086	cg26371957	12	739280	-0.50546	-6.2641	0.05294	6.36e-10	N
Middle Age	rs4980954	12	740771	A	G	0.329	cg26371957	12	739280	0.74159	17.4605	0.17429	1.98e-57	N
Middle Age	rs77154245	12	745697	A	G	0.109	cg26371957	12	739280	0.64418	9.19623	0.11701	3.7e-19	N
Middle Age	rs10774392	12	747645	G	A	0.325	cg26371957	12	739280	0.737	17.1341	0.17074	1.12e-55	N
Middle Age	rs10774393	12	747675	G	A	0.324	cg26371957	12	739280	0.73508	17.0835	0.17052	2.08e-55	N
Middle Age	rs56150479	12	670893	A	G	0.331	cg26371957	12	739280	-0.28695	-6.1634	0.04154	1.17e-09	N
Middle Age	rs7307242	12	750695	A	T	0.32	cg26371957	12	739280	0.73433	16.917	0.16643	1.6e-54	N
Middle Age	rs34689219	12	750846	I	R	0.324	cg26371957	12	739280	0.72877	16.8035	0.16643	6.42e-54	N
Middle Age	rs77231661	12	706150	A	G	0.089	cg26371957	12	739280	-0.48787	-6.16088	0.02525	1.19e-09	N
Middle Age	rs7300590	12	750935	A	C	0.34	cg26371957	12	739280	0.70061	16.2761	0.15502	3.83e-51	N
Middle Age	rs2607921	12	711496	T	C	0.395	cg26371957	12	739280	-0.66838	-16.2582	0.1524	4.75e-51	N
Middle Age	rs2535392	12	711646	T	C	0.395	cg26371957	12	739280	-0.66838	-16.2582	0.1524	4.75e-51	N
Middle Age	rs2535393	12	711662	T	C	0.395	cg26371957	12	739280	-0.66838	-16.2582	0.1524	4.75e-51	N
Middle Age	rs10713836	12	750963	D	R	0.339	cg26371957	12	739280	0.6983	16.2165	0.15502	7.85e-51	N
Pregnancy	rs2535423	12	685491	C	G	0.115	cg26371957	12	739280	-0.5095	-7.14508	0.12568	2.11e-12	N
Pregnancy	rs4980838	12	710461	G	C	0.181	cg26371957	12	739280	-0.42334	-7.14342	0.10929	2.13e-12	N
Pregnancy	rs34038797	12	740009	G	C	0.472	cg26371957	12	739280	1.05296	34.3742	0.24075	4.32e-157	N
Pregnancy	rs7295886	12	708696	A	G	0.482	cg26371957	12	739280	-0.45096	-10.0731	0.08449	1.72e-22	N
Pregnancy	rs1860613	12	671670	T	C	0.431	cg26371957	12	739280	0.31752	6.65909	0.04039	5.27e-11	N
Pregnancy	rs61916664	12	727508	A	G	0.475	cg26371957	12	739280	-0.9349	-27.4136	0.22547	1.16e-115	N
Pregnancy	rs4980954	12	740771	A	G	0.33	cg26371957	12	739280	0.79746	18.5204	0.20812	1.65e-63	N
Pregnancy	rs7487827	12	751619	A	T	0.488	cg26371957	12	739280	0.8506	22.8131	0.21655	3.3e-88	N
Pregnancy	rs2369391	12	751609	C	A	0.487	cg26371957	12	739280	0.84836	22.8074	0.21655	3.57e-88	N
Pregnancy	rs2535403	12	718885	T	C	0.446	cg26371957	12	739280	-0.82404	-21.8013	0.20764	2.88e-82	N
Pregnancy	rs142305485	12	782428	D	R	0.084	cg26371957	12	739280	-0.54702	-6.55276	0.12187	1.04e-10	N
Pregnancy	rs2535400	12	718202	A	G	0.231	cg26371957	12	739280	0.67275	12.8092	0.1635	3.69e-34	N
Pregnancy	rs145570683	12	710978	G	A	0.037	cg26371957	12	739280	-0.76851	-6.51752	0.14769	1.3e-10	N
Pregnancy	rs34689219	12	750846	I	R	0.326	cg26371957	12	739280	0.79061	18.1879	0.20492	1.15e-61	N
Pregnancy	rs2607921	12	711496	T	C	0.395	cg26371957	12	739280	-0.74193	-18.0876	0.19307	4.1e-61	N
Pregnancy	rs2535392	12	711646	T	C	0.395	cg26371957	12	739280	-0.74193	-18.0876	0.19307	4.1e-61	N
Pregnancy	rs2535393	12	711662	T	C	0.395	cg26371957	12	739280	-0.74193	-18.0876	0.19307	4.1e-61	N
Pregnancy	rs74515234	12	771016	T	C	0.083	cg26371957	12	739280	-0.53908	-6.41378	0.12054	2.49e-10	N
Pregnancy	rs10774393	12	747675	G	A	0.326	cg26371957	12	739280	0.78485	17.9414	0.20366	2.62e-60	N
Pregnancy	rs2607936	12	696078	A	G	0.216	cg26371957	12	739280	-0.35705	-6.40523	0.09801	2.63e-10	N
Pregnancy	rs10774392	12	747645	G	A	0.326	cg26371957	12	739280	0.78254	17.8548	0.20409	7.82e-60	N
Pregnancy	rs7307242	12	750695	A	T	0.322	cg26371957	12	739280	0.77681	17.5899	0.20295	2.2e-58	N
Pregnancy	rs34336285	12	721769	T	G	0.146	cg26371957	12	739280	-0.42546	-6.39488	0.10525	2.8e-10	N
Pregnancy	rs7300590	12	750935	A	C	0.342	cg26371957	12	739280	0.7348	16.7717	0.20232	5.71e-54	N
Pregnancy	rs10713836	12	750963	D	R	0.342	cg26371957	12	739280	0.73177	16.6896	0.20189	1.56e-53	N
Pregnancy	rs1471132	12	751308	G	T	0.341	cg26371957	12	739280	0.73	16.5897	0.20152	5.32e-53	N
Pregnancy	rs12818223	12	751664	A	G	0.15	cg26371957	12	739280	0.38469	5.92669	0.05869	4.68e-09	N
Pregnancy	rs74056408	12	727527	A	G	0.354	cg26371957	12	739280	-0.69925	-16.2131	0.15365	5.2e-51	N
Pregnancy	rs12368326	12	763370	T	A	0.277	cg26371957	12	739280	0.75593	16.2124	0.1608	5.24e-51	N
Pregnancy	rs11064103	12	766741	T	C	0.277	cg26371957	12	739280	0.75794	16.1957	0.16206	6.41e-51	N
Pregnancy	rs111932820	12	751964	T	C	0.344	cg26371957	12	739280	0.70597	15.9311	0.19638	1.55e-49	N
Pregnancy	rs10849417	12	761560	A	T	0.275	cg26371957	12	739280	0.74524	15.8436	0.15909	4.43e-49	N
Pregnancy	rs35557779	12	759757	G	C	0.273	cg26371957	12	739280	0.73945	15.6863	0.15909	2.9e-48	N
Pregnancy	rs12832701	12	751499	T	C	0.33	cg26371957	12	739280	0.70622	15.6687	0.18944	3.57e-48	N
Pregnancy	rs66492167	12	695301	I	R	0.22	cg26371957	12	739280	-0.35182	-6.31555	0.09801	4.57e-10	N
Pregnancy	rs2607930	12	697182	G	A	0.22	cg26371957	12	739280	-0.35182	-6.31555	0.09801	4.57e-10	N
Pregnancy	rs2607924	12	700675	G	C	0.22	cg26371957	12	739280	-0.35182	-6.31555	0.09801	4.57e-10	N
Pregnancy	rs4980957	12	751753	T	C	0.498	cg26371957	12	739280	0.29492	6.30807	0.04753	4.79e-10	N
Pregnancy	rs4980955	12	742324	G	C	0.37	cg26371957	12	739280	0.66914	15.3392	0.18609	1.76e-46	N
Pregnancy	rs80001503	12	679978	T	C	0.097	cg26371957	12	739280	0.49002	6.25556	0.16338	6.6e-10	N
Pregnancy	rs12367803	12	727344	G	A	0.065	cg26371957	12	739280	0.59504	6.23719	0.16605	7.38e-10	N
Pregnancy	rs2535389	12	706125	C	G	0.224	cg26371957	12	739280	-0.34276	-6.20228	0.09597	9.12e-10	N
Pregnancy	rs2535388	12	705734	C	G	0.223	cg26371957	12	739280	-0.34206	-6.18789	0.09586	9.95e-10	N
Pregnancy	rs4980956	12	751723	A	C	0.149	cg26371957	12	739280	0.40167	6.18686	0.05903	1e-09	N
Pregnancy	rs10849372	12	740938	T	C	0.354	cg26371957	12	739280	-0.60987	-13.7064	0.12703	2.22e-38	N
Pregnancy	rs10849373	12	740961	A	G	0.354	cg26371957	12	739280	-0.60987	-13.7064	0.12703	2.22e-38	N
Pregnancy	rs11342650	12	734601	D	R	0.442	cg26371957	12	739280	0.58487	13.6661	0.16939	3.46e-38	N
Pregnancy	rs11063857	12	719335	T	C	0.28	cg26371957	12	739280	-0.63887	-13.5895	0.12625	8.05e-38	N
Pregnancy	rs4980953	12	733703	T	A	0.444	cg26371957	12	739280	0.58144	13.5612	0.16771	1.1e-37	N
Pregnancy	rs2369392	12	751671	A	G	0.149	cg26371957	12	739280	0.39985	6.15024	0.05892	1.25e-09	N
Pregnancy	rs2369393	12	751949	A	G	0.149	cg26371957	12	739280	0.39985	6.15024	0.05892	1.25e-09	N
Pregnancy	rs10849313	12	708321	A	G	0.222	cg26371957	12	739280	-0.34107	-6.11812	0.09746	1.51e-09	N
Pregnancy	rs10774355	12	708373	C	G	0.222	cg26371957	12	739280	-0.34107	-6.11812	0.09746	1.51e-09	N
Pregnancy	rs10774356	12	708444	C	G	0.222	cg26371957	12	739280	-0.34107	-6.11812	0.09746	1.51e-09	N
Pregnancy	rs12370658	12	703294	G	A	0.066	cg26371957	12	739280	0.56511	6.11254	0.16599	1.56e-09	N
Pregnancy	rs6489662	12	726015	G	C	0.231	cg26371957	12	739280	0.68341	13.1172	0.16285	1.37e-35	N
Pregnancy	rs2535399	12	717477	C	A	0.449	cg26371957	12	739280	0.56176	13.1068	0.1576	1.53e-35	N
Pregnancy	rs2535427	12	686170	T	C	0.217	cg26371957	12	739280	-0.3395	-6.07784	0.09282	1.92e-09	N
Pregnancy	rs7306791	12	723290	A	G	0.232	cg26371957	12	739280	0.67068	12.8241	0.16229	3.15e-34	N
Pregnancy	rs142413763	12	710710	A	G	0.044	cg26371957	12	739280	-0.67137	-6.02498	0.12527	2.63e-09	N
Pregnancy	rs77797953	12	680676	G	A	0.087	cg26371957	12	739280	-0.4948	-6.01804	0.1091	2.74e-09	N
Pregnancy	rs4980959	12	772673	A	C	0.358	cg26371957	12	739280	0.56383	12.3888	0.12692	3.03e-32	N
Pregnancy	rs3809263	12	773456	T	C	0.358	cg26371957	12	739280	0.56383	12.3888	0.12692	3.03e-32	N
Pregnancy	rs12312948	12	778475	G	A	0.362	cg26371957	12	739280	0.5653	12.3823	0.12813	3.25e-32	N
Pregnancy	rs7308247	12	708626	G	A	0.222	cg26371957	12	739280	-0.33621	-6.00013	0.09604	3.05e-09	N
Pregnancy	rs6489710	12	777008	T	G	0.359	cg26371957	12	739280	0.56167	12.3139	0.12692	6.59e-32	N
Pregnancy	rs7970800	12	777760	A	G	0.359	cg26371957	12	739280	0.56167	12.3139	0.12692	6.59e-32	N
Pregnancy	rs9669247	12	752998	T	G	0.444	cg26371957	12	739280	0.55107	12.2435	0.15759	1.36e-31	N
Pregnancy	rs10633949	12	747583	I	R	0.162	cg26371957	12	739280	0.37317	5.97163	0.01962	3.6e-09	N
Pregnancy	rs17754970	12	773262	C	A	0.2	cg26371957	12	739280	0.66682	12.1759	0.14851	2.73e-31	N
Pregnancy	rs7136756	12	756901	A	G	0.341	cg26371957	12	739280	-0.55807	-12.0924	0.1219	6.42e-31	N
Pregnancy	rs61916675	12	751514	G	A	0.352	cg26371957	12	739280	-0.55519	-12.0393	0.12106	1.1e-30	N
Pregnancy	rs61916682	12	779358	T	C	0.2	cg26371957	12	739280	0.65921	12.0103	0.14824	1.48e-30	N
Pregnancy	rs77231661	12	706150	A	G	0.089	cg26371957	12	739280	-0.48002	-5.92812	0.08625	4.64e-09	N
Pregnancy	rs34257023	12	671800	T	G	0.328	cg26371957	12	739280	0.54205	11.7805	0.12546	1.51e-29	N
Pregnancy	rs11063805	12	708411	A	G	0.046	cg26371957	12	739280	-0.64402	-5.91615	0.12502	4.98e-09	N
Pregnancy	rs201841809	12	763870	D	R	0.334	cg26371957	12	739280	-0.54425	-11.7407	0.1171	2.25e-29	N
Pregnancy	rs60759266	12	763872	A	C	0.334	cg26371957	12	739280	-0.54425	-11.7407	0.1171	2.25e-29	N
Pregnancy	rs79755484	12	708792	G	C	0.047	cg26371957	12	739280	-0.63919	-5.90557	0.12495	5.29e-09	N
Pregnancy	rs75750647	12	747997	A	G	0.15	cg26371957	12	739280	0.38151	5.90022	0.04963	5.46e-09	N
Pregnancy	rs12311862	12	671243	C	T	0.283	cg26371957	12	739280	0.58129	11.6258	0.12944	7.08e-29	N
Pregnancy	rs11063810	12	709445	G	T	0.048	cg26371957	12	739280	-0.63115	-5.86294	0.12495	6.77e-09	N
Pregnancy	rs61916677	12	759441	A	G	0.172	cg26371957	12	739280	0.65526	11.2892	0.13529	1.95e-27	N
Pregnancy	rs12826888	12	718762	T	C	0.263	cg26371957	12	739280	-0.56464	-11.2412	0.11512	3.11e-27	N
Pregnancy	rs10849334	12	719312	G	A	0.284	cg26371957	12	739280	0.55829	11.1768	0.11873	5.81e-27	N
Pregnancy	rs7310239	12	723104	T	A	0.456	cg26371957	12	739280	0.4979	11.1034	0.1503	1.18e-26	N
Pregnancy	rs10849333	12	719311	T	G	0.285	cg26371957	12	739280	0.55168	11.019	0.11873	2.65e-26	N
Pregnancy	rs11063823	12	710873	T	C	0.208	cg26371957	12	739280	-0.63052	-11.8151	0.12437	1.07e-29	N
Pregnancy	rs146721758	12	718958	I	R	0.281	cg26371957	12	739280	0.54986	10.9453	0.11688	5.37e-26	N
Pregnancy	rs2279018	12	673283	A	C	0.315	cg26371957	12	739280	0.51595	10.9177	0.11877	6.98e-26	N
Pregnancy	rs11064006	12	746208	T	A	0.466	cg26371957	12	739280	-0.30137	-6.52383	0.04688	1.25e-10	N
Pregnancy	rs2535413	12	679365	A	C	0.346	cg26371957	12	739280	-0.28796	-5.77977	0.04961	1.09e-08	N
Pregnancy	rs71447502	12	718484	G	T	0.283	cg26371957	12	739280	0.54265	10.7338	0.1015	3.98e-25	N
Pregnancy	rs181601255	12	710530	A	G	0.158	cg26371957	12	739280	0.66406	10.5749	0.128	1.76e-24	N
Pregnancy	rs61916657	12	672118	A	G	0.308	cg26371957	12	739280	0.50278	10.5368	0.07954	2.5e-24	N
Pregnancy	rs12369411	12	707660	T	C	0.241	cg26371957	12	739280	-0.29702	-5.73373	0.03711	1.42e-08	N
Pregnancy	rs73037152	12	783956	C	A	0.073	cg26371957	12	739280	0.52675	5.72911	0.12006	1.45e-08	N
Pregnancy	rs11614126	12	759345	A	G	0.174	cg26371957	12	739280	-0.60324	-10.442	0.11717	6.02e-24	N
Pregnancy	rs147722289	12	765606	I	R	0.175	cg26371957	12	739280	-0.60197	-10.4245	0.1172	7.07e-24	N
Pregnancy	rs76914074	12	768745	G	A	0.178	cg26371957	12	739280	-0.59918	-10.3992	0.1172	8.92e-24	N
Pregnancy	rs11612275	12	771045	C	A	0.181	cg26371957	12	739280	-0.5895	-10.3515	0.11661	1.38e-23	N
Pregnancy	rs61916680	12	771785	A	G	0.244	cg26371957	12	739280	0.53665	10.2888	0.13123	2.45e-23	N
Pregnancy	rs2535414	12	679366	G	C	0.345	cg26371957	12	739280	-0.28337	-5.66932	0.04792	2.03e-08	N
Pregnancy	rs78871596	12	712704	C	T	0.139	cg26371957	12	739280	-0.38498	-5.65243	0.09802	2.24e-08	N
Pregnancy	rs11611524	12	771552	G	C	0.181	cg26371957	12	739280	-0.58158	-10.1933	0.11661	5.84e-23	N
Pregnancy	rs34798889	12	670808	C	G	0.294	cg26371957	12	739280	0.4947	10.1712	0.06926	7.13e-23	N
Pregnancy	rs2607928	12	697485	T	C	0.475	cg26371957	12	739280	-0.44334	-10.0917	0.07917	1.46e-22	N
Pregnancy	rs1052454	12	672351	A	C	0.36	cg26371957	12	739280	-0.46055	-10.0776	0.08913	1.66e-22	N
Pregnancy	rs2607926	12	699444	C	T	0.23	cg26371957	12	739280	-0.30621	-5.60565	0.0931	2.9e-08	N
Pregnancy	rs2607927	12	697633	G	C	0.476	cg26371957	12	739280	-0.44196	-10.0722	0.07695	1.74e-22	N
Pregnancy	rs141116030	12	756092	D	R	0.173	cg26371957	12	739280	-0.58172	-10.0625	0.11705	1.9e-22	N
Pregnancy	rs9861	12	672372	A	G	0.363	cg26371957	12	739280	-0.45705	-10.0003	0.08828	3.31e-22	N
Pregnancy	rs7307464	12	708027	G	A	0.477	cg26371957	12	739280	-0.44759	-9.98004	0.08485	3.96e-22	N
Pregnancy	rs7298783	12	708043	T	C	0.477	cg26371957	12	739280	-0.44759	-9.98004	0.08485	3.96e-22	N
Pregnancy	rs55800929	12	752360	A	G	0.152	cg26371957	12	739280	-0.58978	-9.5657	0.11652	1.5e-20	N
Pregnancy	rs10651759	12	717896	I	R	0.274	cg26371957	12	739280	0.51087	9.93976	0.12273	5.67e-22	N
Pregnancy	rs2535404	12	719663	T	C	0.274	cg26371957	12	739280	0.51087	9.93976	0.12273	5.67e-22	N
Pregnancy	rs12369801	12	707956	C	T	0.478	cg26371957	12	739280	-0.44511	-9.93392	0.0843	5.98e-22	N
Pregnancy	rs11063811	12	709693	C	G	0.091	cg26371957	12	739280	-0.4486	-5.56761	0.08618	3.58e-08	N
Pregnancy	rs7299328	12	709098	A	C	0.483	cg26371957	12	739280	-0.44151	-9.83727	0.08359	1.41e-21	N
Pregnancy	rs11063803	12	708285	T	A	0.484	cg26371957	12	739280	-0.4428	-9.81495	0.08359	1.71e-21	N
Pregnancy	rs111479309	12	720735	T	C	0.078	cg26371957	12	739280	-0.71927	-8.60187	0.14765	4.44e-17	N
Pregnancy	rs11063806	12	708597	G	A	0.483	cg26371957	12	739280	-0.43768	-9.74124	0.07779	3.27e-21	N
Pregnancy	rs55839256	12	740841	T	A	0.153	cg26371957	12	739280	-0.59882	-9.74074	0.11672	3.28e-21	N
Pregnancy	rs2061317	12	743927	G	A	0.153	cg26371957	12	739280	-0.59882	-9.74074	0.11672	3.28e-21	N
Pregnancy	rs55779635	12	750992	T	C	0.153	cg26371957	12	739280	-0.59882	-9.74074	0.11672	3.28e-21	N
Pregnancy	rs59288136	12	690677	T	C	0.176	cg26371957	12	739280	0.56053	9.7353	0.16145	3.44e-21	N
Pregnancy	rs75805666	12	756650	C	G	0.025	cg26371957	12	739280	0.83548	5.52808	0	4.45e-08	N
Pregnancy	rs75745886	12	756714	T	C	0.025	cg26371957	12	739280	0.83548	5.52808	0	4.45e-08	N
Pregnancy	rs12578245	12	744925	T	C	0.155	cg26371957	12	739280	-0.59469	-9.70523	0.11672	4.48e-21	N
Pregnancy	rs11612359	12	730225	A	T	0.153	cg26371957	12	739280	-0.5961	-9.69103	0.11672	5.07e-21	N
Pregnancy	rs7968756	12	709529	T	G	0.236	cg26371957	12	739280	-0.30239	-5.51676	0.09142	4.73e-08	N
Pregnancy	rs2607920	12	711891	A	T	0.152	cg26371957	12	739280	-0.59486	-9.65813	0.11652	6.75e-21	N
Pregnancy	rs2535397	12	713712	G	A	0.152	cg26371957	12	739280	-0.59486	-9.65813	0.11652	6.75e-21	N
Pregnancy	rs2607918	12	715368	A	G	0.152	cg26371957	12	739280	-0.59486	-9.65813	0.11652	6.75e-21	N
Pregnancy	rs2075032	12	717138	G	A	0.152	cg26371957	12	739280	-0.59486	-9.65813	0.11652	6.75e-21	N
Pregnancy	rs2535405	12	719681	G	A	0.152	cg26371957	12	739280	-0.59486	-9.65813	0.11652	6.75e-21	N
Pregnancy	rs7135801	12	726187	A	C	0.152	cg26371957	12	739280	-0.59486	-9.65813	0.11652	6.75e-21	N
Pregnancy	rs11615697	12	726849	A	G	0.152	cg26371957	12	739280	-0.59486	-9.65813	0.11652	6.75e-21	N
Pregnancy	rs74396113	12	727168	T	G	0.152	cg26371957	12	739280	-0.59486	-9.65813	0.11652	6.75e-21	N
Pregnancy	rs79984117	12	727335	A	G	0.152	cg26371957	12	739280	-0.59486	-9.65813	0.11652	6.75e-21	N
Pregnancy	rs78592292	12	727620	A	G	0.152	cg26371957	12	739280	-0.59486	-9.65813	0.11652	6.75e-21	N
Pregnancy	rs149052300	12	729523	D	R	0.152	cg26371957	12	739280	-0.59486	-9.65813	0.11652	6.75e-21	N
Pregnancy	rs113593768	12	730959	A	G	0.152	cg26371957	12	739280	-0.59486	-9.65813	0.11652	6.75e-21	N
Pregnancy	rs76000667	12	735046	A	G	0.152	cg26371957	12	739280	-0.59486	-9.65813	0.11652	6.75e-21	N
Pregnancy	rs56203073	12	736116	C	T	0.152	cg26371957	12	739280	-0.59486	-9.65813	0.11652	6.75e-21	N
Pregnancy	rs7979407	12	737095	T	C	0.152	cg26371957	12	739280	-0.59486	-9.65813	0.11652	6.75e-21	N
Pregnancy	rs2535436	12	698634	A	G	0.229	cg26371957	12	739280	-0.30172	-5.49863	0.09181	5.23e-08	N
Pregnancy	rs75632426	12	732859	T	C	0.119	cg26371957	12	739280	0.65871	9.594	0.17028	1.18e-20	N
Pregnancy	rs56285241	12	736859	A	G	0.119	cg26371957	12	739280	0.65871	9.594	0.17028	1.18e-20	N
Pregnancy	rs139157130	12	768243	D	R	0.184	cg26371957	12	739280	-0.54852	-9.56585	0.11584	1.5e-20	N
Pregnancy	rs7977431	12	671638	T	C	0.147	cg26371957	12	739280	-0.35347	-5.46224	0.0831	6.37e-08	N
Pregnancy	rs111677314	12	710727	T	A	0.17	cg26371957	12	739280	0.64374	10.7532	0.13397	3.31e-25	N
Pregnancy	rs56241723	12	722834	A	G	0.118	cg26371957	12	739280	0.65119	9.45371	0.1702	3.93e-20	N
Pregnancy	rs56061480	12	722843	A	G	0.118	cg26371957	12	739280	0.65119	9.45371	0.1702	3.93e-20	N
Pregnancy	rs11063874	12	723374	T	A	0.118	cg26371957	12	739280	0.65119	9.45371	0.1702	3.93e-20	N
Pregnancy	rs78674560	12	727583	A	C	0.118	cg26371957	12	739280	0.65119	9.45371	0.1702	3.93e-20	N
Pregnancy	rs74516064	12	727957	A	G	0.118	cg26371957	12	739280	0.65119	9.45371	0.1702	3.93e-20	N
Pregnancy	rs76108532	12	728207	A	T	0.118	cg26371957	12	739280	0.65119	9.45371	0.1702	3.93e-20	N
Pregnancy	rs74742609	12	728360	G	A	0.118	cg26371957	12	739280	0.65119	9.45371	0.1702	3.93e-20	N
Pregnancy	rs77353687	12	728369	C	G	0.118	cg26371957	12	739280	0.65119	9.45371	0.1702	3.93e-20	N
Pregnancy	rs77885270	12	728588	A	G	0.118	cg26371957	12	739280	0.65119	9.45371	0.1702	3.93e-20	N
Pregnancy	rs146052060	12	765528	D	R	0.184	cg26371957	12	739280	-0.53492	-9.35122	0.11567	9.42e-20	N
Pregnancy	rs73034189	12	674099	A	C	0.198	cg26371957	12	739280	0.53156	9.33536	0.1085	1.08e-19	N
Pregnancy	rs12303868	12	768367	G	A	0.187	cg26371957	12	739280	-0.53292	-9.33392	0.11567	1.09e-19	N
Pregnancy	rs12301300	12	768377	T	C	0.187	cg26371957	12	739280	-0.53292	-9.33392	0.11567	1.09e-19	N
Pregnancy	rs12307171	12	768874	C	T	0.187	cg26371957	12	739280	-0.53292	-9.33392	0.11567	1.09e-19	N
Pregnancy	rs11064120	12	768966	T	C	0.187	cg26371957	12	739280	-0.53292	-9.33392	0.11567	1.09e-19	N
Pregnancy	rs11064121	12	769122	T	C	0.187	cg26371957	12	739280	-0.53292	-9.33392	0.11567	1.09e-19	N
Pregnancy	rs11064122	12	769230	A	C	0.187	cg26371957	12	739280	-0.53292	-9.33392	0.11567	1.09e-19	N
Pregnancy	rs11610339	12	769277	T	C	0.187	cg26371957	12	739280	-0.53292	-9.33392	0.11567	1.09e-19	N
Pregnancy	rs11608764	12	769312	A	G	0.187	cg26371957	12	739280	-0.53292	-9.33392	0.11567	1.09e-19	N
Pregnancy	rs139179759	12	770241	D	R	0.187	cg26371957	12	739280	-0.53292	-9.33392	0.11567	1.09e-19	N
Pregnancy	rs12579728	12	770536	T	C	0.187	cg26371957	12	739280	-0.53292	-9.33392	0.11567	1.09e-19	N
Pregnancy	rs12579736	12	770541	T	C	0.187	cg26371957	12	739280	-0.53292	-9.33392	0.11567	1.09e-19	N
Pregnancy	rs11063797	12	707575	C	G	0.281	cg26371957	12	739280	-0.26535	-5.41671	0.03273	8.15e-08	N
Pregnancy	rs1052967	12	754276	G	A	0.184	cg26371957	12	739280	-0.53057	-9.31042	0.11476	1.33e-19	N
Pregnancy	rs10849390	12	755252	G	A	0.184	cg26371957	12	739280	-0.53057	-9.31042	0.11476	1.33e-19	N
Pregnancy	rs2607925	12	699791	C	T	0.484	cg26371957	12	739280	-0.41023	-9.30471	0.06495	1.4e-19	N
Pregnancy	rs740893	12	676209	G	C	0.201	cg26371957	12	739280	0.52635	9.29748	0.11473	1.48e-19	N
Pregnancy	rs34289424	12	709516	C	A	0.494	cg26371957	12	739280	0.42434	9.27056	0.07518	1.86e-19	N
Pregnancy	rs2535387	12	704776	G	A	0.486	cg26371957	12	739280	-0.40866	-9.26637	0.0634	1.93e-19	N
Pregnancy	rs11064129	12	771103	G	A	0.186	cg26371957	12	739280	-0.52391	-9.24427	0.11236	2.32e-19	N
Pregnancy	rs7969886	12	781993	T	C	0.414	cg26371957	12	739280	0.41796	9.23933	0.07954	2.42e-19	N
Pregnancy	rs11609955	12	771677	C	G	0.19	cg26371957	12	739280	-0.51808	-9.15935	0.11236	4.73e-19	N
Pregnancy	rs11064128	12	770929	T	G	0.187	cg26371957	12	739280	-0.51824	-9.0487	0.11513	1.19e-18	N
Pregnancy	rs12369036	12	731402	T	C	0.11	cg26371957	12	739280	0.64853	9.01897	0.16925	1.52e-18	N
Pregnancy	rs11063942	12	735989	A	C	0.11	cg26371957	12	739280	0.64853	9.01897	0.16925	1.52e-18	N
Pregnancy	rs12370938	12	738657	C	T	0.11	cg26371957	12	739280	0.64853	9.01897	0.16925	1.52e-18	N
Pregnancy	rs185544348	12	739082	C	T	0.11	cg26371957	12	739280	0.64853	9.01897	0.16925	1.52e-18	N
Pregnancy	rs55829986	12	729919	T	C	0.108	cg26371957	12	739280	0.6523	9.01782	0.16891	1.53e-18	N
Pregnancy	rs11063979	12	741219	G	C	0.109	cg26371957	12	739280	0.64881	8.98407	0.16887	2.02e-18	N
Pregnancy	rs11063989	12	744129	G	A	0.109	cg26371957	12	739280	0.64881	8.98407	0.16887	2.02e-18	N
Pregnancy	rs77154245	12	745697	A	G	0.109	cg26371957	12	739280	0.64881	8.98407	0.16887	2.02e-18	N
Pregnancy	rs117461373	12	713156	A	G	0.077	cg26371957	12	739280	-0.71048	-8.45826	0.14765	1.38e-16	N
Pregnancy	rs4639990	12	710605	A	G	0.206	cg26371957	12	739280	-0.49491	-8.94877	0.10819	2.7e-18	N
Pregnancy	rs7978345	12	784258	T	C	0.157	cg26371957	12	739280	-0.54299	-8.93898	0.11384	2.93e-18	N
Pregnancy	rs11616050	12	783350	G	A	0.158	cg26371957	12	739280	-0.54245	-8.93754	0.11377	2.96e-18	N
Pregnancy	rs7955256	12	783987	G	A	0.158	cg26371957	12	739280	-0.54245	-8.93754	0.11377	2.96e-18	N
Pregnancy	rs77384093	12	775336	T	C	0.158	cg26371957	12	739280	-0.53891	-8.92771	0.1136	3.21e-18	N
Pregnancy	rs11611269	12	776075	T	C	0.158	cg26371957	12	739280	-0.53891	-8.92771	0.1136	3.21e-18	N
Pregnancy	rs7315709	12	776097	C	A	0.158	cg26371957	12	739280	-0.53891	-8.92771	0.1136	3.21e-18	N
Pregnancy	rs7959599	12	777998	C	A	0.158	cg26371957	12	739280	-0.53891	-8.92771	0.1136	3.21e-18	N
Pregnancy	rs112852068	12	778691	T	C	0.158	cg26371957	12	739280	-0.53891	-8.92771	0.1136	3.21e-18	N
Pregnancy	rs112824854	12	778799	A	G	0.158	cg26371957	12	739280	-0.53891	-8.92771	0.1136	3.21e-18	N
Pregnancy	rs112920018	12	778807	G	A	0.158	cg26371957	12	739280	-0.53891	-8.92771	0.1136	3.21e-18	N
Pregnancy	rs78909452	12	779120	G	T	0.158	cg26371957	12	739280	-0.53891	-8.92771	0.1136	3.21e-18	N
Pregnancy	rs78225954	12	779142	G	A	0.158	cg26371957	12	739280	-0.53891	-8.92771	0.1136	3.21e-18	N
Pregnancy	rs74840038	12	779168	T	G	0.158	cg26371957	12	739280	-0.53891	-8.92771	0.1136	3.21e-18	N
Pregnancy	rs7137755	12	779470	T	C	0.158	cg26371957	12	739280	-0.53891	-8.92771	0.1136	3.21e-18	N
Pregnancy	rs7314661	12	779906	A	G	0.158	cg26371957	12	739280	-0.53891	-8.92771	0.1136	3.21e-18	N
Pregnancy	rs200124061	12	780793	I	R	0.158	cg26371957	12	739280	-0.53891	-8.92771	0.1136	3.21e-18	N
Pregnancy	rs35926015	12	731403	A	G	0.204	cg26371957	12	739280	-0.49685	-8.88208	0.10878	4.66e-18	N
Pregnancy	rs11063910	12	732520	C	A	0.204	cg26371957	12	739280	-0.49685	-8.88208	0.10878	4.66e-18	N
Pregnancy	rs10849359	12	737230	A	G	0.204	cg26371957	12	739280	-0.49685	-8.88208	0.10878	4.66e-18	N
Pregnancy	rs11063848	12	717501	G	A	0.28	cg26371957	12	739280	-0.63887	-13.5895	0.12625	8.05e-38	N
Pregnancy	rs11063861	12	720311	A	C	0.109	cg26371957	12	739280	0.64052	8.87668	0.16891	4.87e-18	N
Pregnancy	rs72495430	12	720397	I	R	0.109	cg26371957	12	739280	0.64052	8.87668	0.16891	4.87e-18	N
Pregnancy	rs11063862	12	720782	C	A	0.109	cg26371957	12	739280	0.64052	8.87668	0.16891	4.87e-18	N
Pregnancy	rs11063864	12	720859	G	C	0.109	cg26371957	12	739280	0.64052	8.87668	0.16891	4.87e-18	N
Pregnancy	rs11063868	12	721388	A	G	0.109	cg26371957	12	739280	0.64052	8.87668	0.16891	4.87e-18	N
Pregnancy	rs75812775	12	728564	T	C	0.109	cg26371957	12	739280	0.64052	8.87668	0.16891	4.87e-18	N
Pregnancy	rs200093042	12	739063	D	R	0.09	cg26371957	12	739280	-0.68923	-8.80479	0.09361	8.73e-18	N
Pregnancy	rs35981192	12	727861	C	G	0.203	cg26371957	12	739280	-0.49159	-8.7725	0.10848	1.13e-17	N
Pregnancy	rs12309939	12	730460	A	T	0.202	cg26371957	12	739280	-0.49159	-8.7725	0.10848	1.13e-17	N
Pregnancy	rs11610368	12	771790	A	G	0.187	cg26371957	12	739280	-0.49917	-8.76744	0.11088	1.18e-17	N
Pregnancy	rs117957685	12	711827	T	C	0.078	cg26371957	12	739280	-0.71927	-8.60187	0.14765	4.44e-17	N
Pregnancy	rs145063760	12	713664	T	C	0.078	cg26371957	12	739280	-0.71927	-8.60187	0.14765	4.44e-17	N
Pregnancy	rs73596266	12	716074	A	G	0.078	cg26371957	12	739280	-0.71927	-8.60187	0.14765	4.44e-17	N
Pregnancy	rs73596277	12	719011	T	G	0.078	cg26371957	12	739280	-0.71927	-8.60187	0.14765	4.44e-17	N
Pregnancy	rs111468587	12	724620	A	G	0.078	cg26371957	12	739280	-0.71927	-8.60187	0.14765	4.44e-17	N
Pregnancy	rs147270299	12	726394	D	R	0.078	cg26371957	12	739280	-0.71927	-8.60187	0.14765	4.44e-17	N
Pregnancy	rs114124187	12	730461	T	A	0.078	cg26371957	12	739280	-0.71927	-8.60187	0.14765	4.44e-17	N
Pregnancy	rs73596299	12	733408	G	A	0.077	cg26371957	12	739280	-0.72517	-8.56443	0.15284	5.98e-17	N
Pregnancy	rs77311665	12	736378	C	T	0.077	cg26371957	12	739280	-0.72517	-8.56443	0.15284	5.98e-17	N
Pregnancy	rs73598112	12	739332	T	A	0.077	cg26371957	12	739280	-0.72517	-8.56443	0.15284	5.98e-17	N
Pregnancy	rs12227328	12	719236	C	T	0.202	cg26371957	12	739280	-0.48058	-8.55384	0.10815	6.5e-17	N
Pregnancy	rs36013318	12	720548	T	G	0.202	cg26371957	12	739280	-0.48058	-8.55384	0.10815	6.5e-17	N
Pregnancy	rs56007076	12	723108	A	T	0.202	cg26371957	12	739280	-0.48058	-8.55384	0.10815	6.5e-17	N
Pregnancy	rs35239954	12	723112	A	T	0.202	cg26371957	12	739280	-0.48058	-8.55384	0.10815	6.5e-17	N
Pregnancy	rs12231386	12	726308	C	G	0.202	cg26371957	12	739280	-0.48058	-8.55384	0.10815	6.5e-17	N
Pregnancy	rs2159599	12	710441	G	A	0.234	cg26371957	12	739280	-0.44814	-8.51324	0.10902	8.95e-17	N
Pregnancy	rs145983369	12	726246	G	C	0.077	cg26371957	12	739280	-0.71048	-8.45826	0.14765	1.38e-16	N
Pregnancy	rs2535385	12	703841	C	G	0.22	cg26371957	12	739280	-0.34059	-6.13086	0.09646	1.4e-09	N
Pregnancy	rs78825267	12	734480	A	G	0.077	cg26371957	12	739280	-0.71622	-8.41959	0.15284	1.87e-16	N
Pregnancy	rs74407257	12	743169	C	T	0.077	cg26371957	12	739280	-0.71622	-8.41959	0.15284	1.87e-16	N
Pregnancy	rs117243637	12	721469	T	A	0.077	cg26371957	12	739280	-0.7087	-8.40655	0.14748	2.07e-16	N
Pregnancy	rs2607933	12	696886	G	A	0.417	cg26371957	12	739280	-0.38061	-8.22416	0.06538	8.46e-16	N
Pregnancy	rs2607934	12	696863	G	A	0.419	cg26371957	12	739280	-0.37846	-8.16562	0.06497	1.32e-15	N
Pregnancy	rs2607935	12	696818	G	A	0.42	cg26371957	12	739280	-0.37874	-8.16408	0.06538	1.34e-15	N
Pregnancy	rs2535386	12	703925	T	A	0.277	cg26371957	12	739280	-0.40873	-8.09512	0.09884	2.26e-15	N
Pregnancy	rs56150479	12	670893	A	G	0.337	cg26371957	12	739280	-0.3751	-7.96148	0.0511	6.17e-15	N
Pregnancy	rs1870200	12	782982	G	A	0.167	cg26371957	12	739280	-0.47585	-7.92502	0.10951	8.09e-15	N
Pregnancy	rs7958916	12	784043	C	T	0.167	cg26371957	12	739280	-0.47585	-7.92502	0.10951	8.09e-15	N
Pregnancy	rs34924938	12	781125	I	R	0.167	cg26371957	12	739280	-0.47324	-7.92281	0.10637	8.23e-15	N
Pregnancy	rs58425938	12	781654	G	A	0.167	cg26371957	12	739280	-0.47324	-7.92281	0.10637	8.23e-15	N
Pregnancy	rs11615483	12	782366	G	A	0.167	cg26371957	12	739280	-0.47324	-7.92281	0.10637	8.23e-15	N
Pregnancy	rs11613701	12	753331	A	G	0.174	cg26371957	12	739280	-0.60068	-10.3914	0.11768	9.59e-24	N
Pregnancy	rs11837457	12	686983	G	A	0.097	cg26371957	12	739280	0.59487	7.77292	0.16774	2.49e-14	N
Pregnancy	rs115104227	12	751858	C	G	0.083	cg26371957	12	739280	-0.64361	-7.74705	0.15249	3e-14	N
Pregnancy	rs11310736	12	730638	D	R	0.231	cg26371957	12	739280	0.68661	13.0692	0.16456	2.3e-35	N
Pregnancy	rs12370021	12	681639	T	G	0.097	cg26371957	12	739280	0.58761	7.68993	0.16774	4.55e-14	N
Pregnancy	rs722097	12	714842	A	G	0.473	cg26371957	12	739280	-0.35124	-7.67783	0.07371	4.97e-14	N
Pregnancy	rs2607917	12	716051	A	G	0.473	cg26371957	12	739280	-0.35124	-7.67783	0.07371	4.97e-14	N
Pregnancy	rs10849312	12	707906	T	C	0.222	cg26371957	12	739280	-0.33992	-6.07214	0.09646	1.99e-09	N
Pregnancy	rs113397033	12	689584	C	T	0.098	cg26371957	12	739280	0.58201	7.63008	0.16774	7.01e-14	N
Pregnancy	rs113969650	12	690402	G	A	0.097	cg26371957	12	739280	0.58052	7.5712	0.16774	1.07e-13	N
Pregnancy	rs11609783	12	735768	A	G	0.11	cg26371957	12	739280	-0.54488	-7.55087	0.12547	1.24e-13	N
Pregnancy	rs2607932	12	696910	C	T	0.427	cg26371957	12	739280	-0.34901	-7.54293	0.05802	1.31e-13	N
Pregnancy	rs2607931	12	696912	G	C	0.427	cg26371957	12	739280	-0.34901	-7.54293	0.05802	1.31e-13	N
Pregnancy	rs10849328	12	712619	T	A	0.204	cg26371957	12	739280	-0.42653	-7.52081	0.09923	1.53e-13	N
Pregnancy	rs7303000	12	750401	G	A	0.487	cg26371957	12	739280	0.34588	7.48809	0.06483	1.94e-13	N
Pregnancy	rs201083426	12	768219	I	R	0.101	cg26371957	12	739280	0.58714	7.44396	0.14601	2.65e-13	N
Pregnancy	rs2535426	12	686076	G	T	0.155	cg26371957	12	739280	-0.46587	-7.38828	0.10334	3.91e-13	N
Pregnancy	rs11063804	12	708318	C	T	0.486	cg26371957	12	739280	-0.4428	-9.81495	0.08359	1.71e-21	N
Pregnancy	rs61919360	12	679550	T	C	0.1	cg26371957	12	739280	0.5543	7.31162	0.16774	6.69e-13	N
Pregnancy	rs2535395	12	713569	C	T	0.232	cg26371957	12	739280	0.66993	12.7461	0.1633	7.19e-34	N
Pregnancy	rs200088693	12	690273	D	R	0.069	cg26371957	12	739280	0.55328	6.03559	0.16453	2.47e-09	N

## Sheet: cg26654770
Timepoint	SNP	SNP Chr	SNP Pos	A1	A2	MAF	CpG	CpG Chr	CpG Pos	beta	t-stat	Effect Size	p-value	Trans
Adolescence	rs4980954	12	740771	A	G	0.332	cg26654770	12	740100	0.80031	20.682	0.24202	4.79e-77	N
Adolescence	rs55829986	12	729919	T	C	0.109	cg26654770	12	740100	0.61129	9.27542	0.2197	1.48e-19	N
Adolescence	rs7310239	12	723104	T	A	0.461	cg26654770	12	740100	0.56759	13.4453	0.18517	1.9e-37	N
Adolescence	rs2607932	12	696910	C	T	0.437	cg26654770	12	740100	-0.42727	-9.90364	0.03071	6.14e-22	N
Adolescence	rs2607931	12	696912	G	C	0.437	cg26654770	12	740100	-0.42727	-9.90364	0.03071	6.14e-22	N
Adolescence	rs147270299	12	726394	D	R	0.076	cg26654770	12	740100	-0.61311	-7.19617	0.00808	1.38e-12	N
Adolescence	rs56150479	12	670893	A	G	0.329	cg26654770	12	740100	-0.36969	-7.93193	0.02661	6.92e-15	N
Adolescence	rs34689219	12	750846	I	R	0.332	cg26654770	12	740100	0.78679	20.2261	0.24132	2.42e-74	N
Adolescence	rs10774392	12	747645	G	A	0.328	cg26654770	12	740100	0.78491	20.0871	0.24108	1.6e-73	N
Adolescence	rs2535426	12	686076	G	T	0.176	cg26654770	12	740100	-0.64781	-11.513	0.05781	1.43e-28	N
Adolescence	rs55800929	12	752360	A	G	0.167	cg26654770	12	740100	-0.68398	-12.2272	0.05818	9.62e-32	N
Adolescence	rs11609955	12	771677	C	G	0.196	cg26654770	12	740100	-0.60023	-11.4999	0.05706	1.63e-28	N
Adolescence	rs7307242	12	750695	A	T	0.325	cg26654770	12	740100	0.77712	19.7115	0.24175	2.58e-71	N
Adolescence	rs139157130	12	768243	D	R	0.195	cg26654770	12	740100	-0.6316	-12.1343	0.05959	2.53e-31	N
Adolescence	rs2535385	12	703841	C	G	0.232	cg26654770	12	740100	-0.50814	-9.80868	0.05977	1.43e-21	N
Adolescence	rs201083426	12	768219	I	R	0.099	cg26654770	12	740100	0.52328	7.14702	0.19104	1.93e-12	N
Adolescence	rs10713836	12	750963	D	R	0.341	cg26654770	12	740100	0.75449	19.324	0.23317	4.71e-69	N
Adolescence	rs1471132	12	751308	G	T	0.34	cg26654770	12	740100	0.7542	19.3135	0.23132	5.42e-69	N
Adolescence	rs7300590	12	750935	A	C	0.342	cg26654770	12	740100	0.75394	19.2767	0.23343	8.88e-69	N
Adolescence	rs1052967	12	754276	G	A	0.198	cg26654770	12	740100	-0.6261	-12.0448	0.05825	6.4e-31	N
Adolescence	rs60759266	12	763872	A	C	0.316	cg26654770	12	740100	-0.48486	-10.5268	0.06379	2.03e-24	N
Adolescence	rs35557779	12	759757	G	C	0.276	cg26654770	12	740100	0.71688	16.5228	0.20972	2.83e-53	N
Adolescence	rs7307464	12	708027	G	A	0.489	cg26654770	12	740100	-0.49532	-11.9764	0.08829	1.29e-30	N
Adolescence	rs7298783	12	708043	T	C	0.489	cg26654770	12	740100	-0.49532	-11.9764	0.08829	1.29e-30	N
Adolescence	rs139179759	12	770241	D	R	0.197	cg26654770	12	740100	-0.62341	-11.9729	0.05773	1.34e-30	N
Adolescence	rs12579728	12	770536	T	C	0.197	cg26654770	12	740100	-0.62341	-11.9729	0.05773	1.34e-30	N
Adolescence	rs12579736	12	770541	T	C	0.197	cg26654770	12	740100	-0.62341	-11.9729	0.05773	1.34e-30	N
Adolescence	rs111932820	12	751964	T	C	0.342	cg26654770	12	740100	0.74758	19.0295	0.23181	2.4e-67	N
Adolescence	rs2369392	12	751671	A	G	0.154	cg26654770	12	740100	0.31943	5.38657	0.11346	9.34e-08	N
Adolescence	rs2535431	12	691948	T	A	0.412	cg26654770	12	740100	0.26353	5.93958	0.02078	4.19e-09	N
Adolescence	rs12369801	12	707956	C	T	0.489	cg26654770	12	740100	-0.49374	-11.9492	0.08797	1.71e-30	N
Adolescence	rs10849313	12	708321	A	G	0.232	cg26654770	12	740100	-0.50388	-9.71705	0.06004	3.22e-21	N
Adolescence	rs146052060	12	765528	D	R	0.196	cg26654770	12	740100	-0.62459	-11.9415	0.05775	1.85e-30	N
Adolescence	rs61916675	12	751514	G	A	0.33	cg26654770	12	740100	-0.52246	-11.9083	0.06494	2.6e-30	N
Adolescence	rs74056408	12	727527	A	G	0.352	cg26654770	12	740100	-0.75278	-18.8082	0.12337	4.54e-66	N
Adolescence	rs3809263	12	773456	T	C	0.369	cg26654770	12	740100	0.5325	12.7303	0.16391	4.68e-34	N
[truncated: 1,293 more rows]
